# Supplementary material for: Type I IFN–Driven Immune Cell Dysregulation in Rat Autoimmune Diabetes
Source: Immunohorizons. Author manuscript; Available in PMC 2022 May 16. (PMC9109816; doi:10.4049/immunohorizons.2100088)
Supplement: Supplemental File 1 [file NIHMS1802390-supplement-Supplemental_File_1.xls]

## Sheet: SAMPLE KEY
Supplemental File 1. Differential expression results from bulk and single-cell RNA-sequencing
bulk RNA-seq sample key
Rat genotype	SEX/ear notch	Treatment	Spleen harvesting	BaseSpace ID	Rat experiment ID/treatments
WT LEW.1WR1	M 1	media	day 5	S8	1 WT (uninfected
	F 2	media	day 5	S6	2 WT (uninfected)
Ifnar1-/- LEW.1WR1	F 2	media	day 5	S4	3 Ifnar1-/- (uninfected)
	F 4	media	day 5	S3	4 Ifnar1-/- (uninfected)
WT LEW.1WR1	M 3	KRV	day 5	S2	5 WT (KRV)
	M 5	KRV	day 5	S11	6 WT (KRV)
	F 6	KRV	day 5	S10	7 WT (KRV)
	F 8	KRV	day 5	S1	8 WT (KRV)
Ifnar1-/- LEW.1WR1	F 6	KRV	day 5	S7	9 Ifnar1-/- (KRV)
	F 8	KRV	day 5	S12	10 Ifnar1-/- (KRV)
	F 10	KRV	day 5	S5	11 Ifnar1-/- (KRV)
	F 12	KRV	day 5	S9	12 Ifnar1-/- (KRV)
single-cell RNA-seq sample key
	Rat genotype/treatment	Total No.	Sex	Spleen harvesting
KRV seq-well, d5	WT (KRV)	2	1 M, 1 F	day 5
	Ifnar1-/- (KRV)	2	1 M, 1 F	day 5
uninfected seq-well,d5	WT (PBS)	2	1 M, 1 F	day 5
	Ifnar1-/- (PBS)	2	1 M, 1 F	day 5

## Sheet: KRV_WT vs uninf_WT (bulk)
Supplemental File 1. Differential expression results from bulk and single-cell RNA-sequencing
KRV WT vs uninf WT (bulk RNA-seq)
	baseMean	log2FoldChange	lfcSE	stat	pvalue	padj		log2FC>4.0	GO Term increased	Count	%	P-Value	Benjamini
Irg1	294.182	7.32914	0.86897	8.43428	3.33244e-17	4.68614e-15			inflammatory response	7	29.2	1.3e-06	0.00038
Ccl12	7.96046	6.45373	1.53223	4.21199	2.53133e-05	0.000664893			response to lipopolysaccharide	6	25	2.1e-05	0.003
Ifng	4.13669	6.0023	1.57902	3.80129	0.000143943	0.0030069			chemokine-mediated signaling pathway	4	16.7	4.8e-05	0.0034
Ubd	797.22	5.95244	0.274934	21.6504	6.02575e-104	2.3161e-100			neutrophil chemotaxis	4	16.7	5.1e-05	0.0034
Hk3	494.435	5.88033	0.3948	14.8945	3.58097e-50	4.12922e-47			cellular response to interferon-gamma	4	16.7	5.9e-05	0.0034
Kctd19	8.06837	5.74313	1.53152	3.74996	0.000176861	0.00359046			cellular response to interleukin-1	4	16.7	0.00024	0.012
Oas1a	66.0456	5.59832	0.525216	10.6591	1.58141e-26	4.24076e-24			immune response	5	20.8	0.00031	0.012
Pgf	3.60176	5.41048	1.61343	3.3534	0.000798241	0.0121592			lymphocyte chemotaxis	3	12.5	0.00034	0.012
Ido1	3.49392	5.11237	1.621	3.15384	0.00161138	0.0214559			defense response to virus	4	16.7	0.00053	0.017
C6	45.2612	5.08783	0.774312	6.57077	5.00567e-11	3.67646e-09			monocyte chemotaxis	3	12.5	0.00073	0.02
Gzmb	37.2245	5.02462	0.623806	8.05478	7.96219e-16	9.76723e-14			positive regulation of apoptotic process	5	20.8	0.00075	0.02
Sec14l4	5.01711	4.84974	1.59899	3.03301	0.0024213	0.0300196
Ccl2	64.5896	4.82651	0.545405	8.84941	8.79863e-19	1.42897e-16		log2FC>3.0	GO Term increased	Count	%	P-Value	Benjamini
Ccl7	56.3135	4.7141	0.553341	8.51934	1.6047e-17	2.34226e-15			defense response to virus	12	22.2	9.5e-14	5.1e-11
Gzma	43.2291	4.48865	0.527849	8.50368	1.83679e-17	2.61481e-15			response to virus	10	18.5	2.1e-12	5.7e-10
Upp1	73.7985	4.47698	0.555173	8.06412	7.37623e-16	9.24515e-14			immune response	12	22.2	2.9e-10	5.2e-08
Isg15	72.8013	4.46625	0.398521	11.2071	3.76485e-29	1.27684e-26			response to lipopolysaccharide	10	18.5	1.2e-07	1.6e-05
Tnfrsf11b	14.3532	4.41875	1.09909	4.02038	5.81043e-05	0.0013786			cellular response to interleukin-1	7	13	4.3e-07	4.6e-05
Chac1	12.578	4.41318	1.09876	4.01651	5.90673e-05	0.00139857			cellular response to interferon-gamma	6	11.1	9.9e-07	8.8e-05
Defb52	10.0821	4.36516	0.932978	4.67874	2.88639e-06	9.37548e-05			negative regulation of viral genome replication	5	9.3	1.8e-06	0.00014
Cxcl9	105.614	4.33483	0.389351	11.1335	8.62047e-29	2.76118e-26			inflammatory response	9	16.7	2.4e-06	0.00016
Serpina3n	30.4698	4.25445	0.78051	5.45086	5.01281e-08	2.28737e-06			innate immune response	8	14.8	1.1e-05	0.00067
Atf3	37.4207	4.23216	0.610129	6.93651	4.01896e-12	3.4584e-10			chemokine-mediated signaling pathway	5	9.3	2.4e-05	0.0013
C2	1000.45	4.21504	0.185421	22.7324	2.14536e-114	2.47381e-110			cellular response to tumor necrosis factor	5	9.3	0.00065	0.03
Apol9a	27.91	4.19507	0.626313	6.69804	2.11226e-11	1.61301e-09			neutrophil chemotaxis	4	7.4	0.00068	0.03
Krt8	43.7038	3.99036	0.522626	7.6352	2.25466e-14	2.38518e-12			positive regulation of inflammatory response	4	7.4	0.00086	0.036
Irf7	745.945	3.98133	0.179286	22.2066	2.96666e-109	1.71043e-105			positive regulation of monocyte chemotaxis	3	5.6	0.0013	0.049
Nos2	68.4779	3.95393	0.58416	6.76857	1.3006e-11	1.02721e-09
Usp18	100.153	3.81162	0.342853	11.1174	1.03271e-28	3.21844e-26		log2FC>2.0	GO Term increased	Count	%	P-Value	Benjamini
Dhx58	113.021	3.66283	0.316582	11.5699	5.8527e-31	2.24958e-28			response to virus	15	12.1	1.4e-16	6.9e-14
Fgg	7.37294	3.61353	1.15885	3.1182	0.0018196	0.0238701			defense response to virus	17	13.7	1.5e-16	6.9e-14
Cldn2	10.4192	3.57469	0.982779	3.63733	0.000275483	0.00514845			immune response	19	15.3	1e-13	3.2e-11
Mx2	241.424	3.56504	0.209459	17.0202	5.81875e-65	1.11827e-61			response to lipopolysaccharide	19	15.3	2.3e-13	5.4e-11
Oas3	30.9774	3.53682	0.488543	7.23952	4.50285e-13	4.41285e-11			cellular response to interferon-beta	10	8.1	8.5e-13	1.6e-10
Cdkn1a	131.662	3.48779	0.470219	7.41739	1.19455e-13	1.22985e-11			cellular response to interferon-gamma	11	8.9	5.6e-12	8.9e-10
Cxcl10	243.852	3.45331	0.229379	15.055	3.20062e-51	4.10071e-48			defense response	9	7.3	7e-10	9.5e-08
Serpine1	51.8437	3.44229	0.544145	6.32606	2.515e-10	1.716e-08			negative regulation of viral genome replication	7	5.6	3.3e-08	3.9e-06
Tmprss2	5.29487	3.43516	1.02535	3.35022	0.000807482	0.0122401			inflammatory response	14	11.3	6.1e-08	6.5e-06
Mcpt4	10.6431	3.41762	0.847565	4.03228	5.5238e-05	0.00131601			cellular response to interleukin-1	9	7.3	2.3e-07	2.1e-05
Zbp1	73.8482	3.38671	0.335269	10.1015	5.44154e-24	1.23032e-21			cellular response to lipopolysaccharide	10	8.1	1.3e-06	0.00011
Krt18	25.0267	3.36503	0.547414	6.14714	7.88949e-10	4.81342e-08			cellular response to tumor necrosis factor	9	7.3	2.3e-06	0.00018
Ifit3	141.007	3.31375	0.26317	12.5917	2.34646e-36	1.12738e-33			innate immune response	11	8.9	7.3e-06	0.00053
Vsig4	24.2821	3.25626	0.636528	5.11566	3.12652e-07	1.2389e-05			response to type I interferon	4	3.2	9e-06	0.00061
Igtp	603.16	3.2461	0.183666	17.6739	6.65765e-70	1.53539e-66			chemokine-mediated signaling pathway	6	4.8	3.3e-05	0.0021
RT1-CE4	12.7185	3.23881	0.845023	3.83281	0.000126687	0.00270023			positive regulation of inflammatory response	6	4.8	5.3e-05	0.0031
Timp1	72.7724	3.22124	0.452482	7.11905	1.08676e-12	1.00251e-10			antigen processing and presentation of peptide antigen via MHC class I	5	4	8.2e-05	0.0046
Abcb1b	69.7433	3.21291	0.518733	6.19377	5.87433e-10	3.72181e-08			tumor necrosis factor-mediated signaling pathway	5	4	0.00012	0.0065
Oas1b	61.1088	3.17132	0.3241	9.78501	1.30584e-22	2.68887e-20			extrinsic apoptotic signaling pathway	5	4	0.00014	0.0065
Oas2	32.8106	3.12148	0.41809	7.46604	8.26453e-14	8.66348e-12			cellular response to organic cyclic compound	7	5.6	0.00014	0.0065
Rtp4	88.1441	3.0845	0.313391	9.84235	7.39621e-23	1.57936e-20			positive regulation of gene expression	11	8.9	0.00014	0.0065
Gbp5	439.458	3.05263	0.225062	13.5635	6.59333e-42	4.22376e-39			positive regulation of monocyte chemotaxis	4	3.2	0.0002	0.0085
Oasl	73.8479	3.01053	0.349723	8.60832	7.41375e-18	1.12484e-15			lymphocyte chemotaxis	4	3.2	0.00037	0.015
Slfn3	1369.27	3.00778	0.220788	13.6229	2.92549e-42	2.10837e-39			response to cytokine	6	4.8	0.00045	0.018
Irgm	298.66	3.0072	0.21942	13.7052	9.44501e-43	8.37772e-40			neutrophil chemotaxis	5	4	0.00053	0.02
Oas1i	23.1836	3.00274	0.476631	6.29991	2.97813e-10	1.99656e-08			positive regulation of interleukin-8 production	4	3.2	0.00084	0.031
Hdc	7.62473	2.98212	1.02246	2.9166	0.00353865	0.0404403			antigen processing and presentation of endogenous peptide antigen via MHC class I via ER pathway, TAP-dependent	3	2.4	0.0011	0.038
Oasl2	140.235	2.96823	0.254519	11.6621	1.98978e-31	8.19436e-29			monocyte chemotaxis	4	3.2	0.0011	0.038
F10	55.0783	2.93729	0.407668	7.20509	5.80042e-13	5.57372e-11			positive regulation of ERK1 and ERK2 cascade	7	5.6	0.0013	0.042
Mx1	675.628	2.93193	0.211778	13.8444	1.37511e-43	1.32137e-40			wound healing	6	4.8	0.0013	0.042
Gbp2	1843.6	2.92032	0.173535	16.8284	1.51056e-63	2.48832e-60			positive regulation of apoptotic process	9	7.3	0.0016	0.047
MGC105567	117.994	2.883	0.326915	8.81883	1.15661e-18	1.85235e-16
Socs1	44.9412	2.88235	0.439745	6.55459	5.57955e-11	4.0464e-09		log2FC>1.0	GO Term increased	Count	%	P-Value	Benjamini
Enpp3	60.3058	2.87239	0.369191	7.78022	7.23957e-15	8.02687e-13			response to lipopolysaccharide	39	11.2	6.5e-23	1.3e-19
Ifi27	485.057	2.86632	0.221386	12.9472	2.43751e-38	1.22204e-35			defense response to virus	25	7.2	3.6e-18	3.6e-15
Efemp1	10.0856	2.83454	0.794444	3.56796	0.000359773	0.00652287			immune response	33	9.5	8.2e-18	5.5e-15
Rhbg	12.9797	2.77445	0.825117	3.36249	0.000772435	0.0119439			response to virus	20	5.7	1.9e-16	9.4e-14
Ass1	211.615	2.75068	0.326879	8.41496	3.93023e-17	5.39518e-15			cellular response to lipopolysaccharide	25	7.2	2.2e-15	8.7e-13
RGD1309808	63.0482	2.74479	0.387356	7.08597	1.38071e-12	1.25362e-10			innate immune response	29	8.3	2e-14	6.6e-12
Ifi44	100.717	2.72948	0.26038	10.4827	1.03735e-25	2.54504e-23			inflammatory response	30	8.6	7.7e-14	2.2e-11
MGC108823	510.955	2.71876	0.222313	12.2294	2.16442e-34	9.59922e-32			cellular response to interferon-beta	13	3.7	4.2e-13	1.1e-10
Layn	40.1038	2.71452	0.405743	6.69025	2.2279e-11	1.67908e-09			antigen processing and presentation of peptide antigen via MHC class I	13	3.7	6.2e-13	1.4e-10
Cxcl17	7.77612	2.70718	0.778423	3.47778	0.000505586	0.00855683			cellular response to interferon-gamma	15	4.3	2.2e-12	4.5e-10
Wnt6	14.1135	2.70455	0.845649	3.19819	0.00138292	0.0190747			defense response	12	3.4	5.4e-10	9.9e-08
Ctrc	9.50707	2.68514	0.843192	3.1845	0.00145004	0.0198445			positive regulation of interleukin-6 production	12	3.4	8.6e-10	1.4e-07
Fcgr3a	579.393	2.65598	0.195888	13.5587	7.04056e-42	4.27288e-39			negative regulation of viral genome replication	10	2.9	1.5e-09	2.3e-07
Bhlha15	85.0916	2.65595	0.365617	7.2643	3.74964e-13	3.79273e-11			positive regulation of tumor necrosis factor production	12	3.4	3.1e-09	4.5e-07
LOC100910973	1095.02	2.62549	0.211384	12.4205	2.02344e-35	9.33293e-33			positive regulation of apoptotic process	25	7.2	7.8e-09	1.1e-06
Ifi27l2b	150.653	2.61019	0.22726	11.4855	1.56037e-30	5.80407e-28			positive regulation of inflammatory response	12	3.4	1.2e-08	1.5e-06
Stat1	2289.87	2.60483	0.145652	17.8839	1.57313e-71	4.53494e-68			response to cytokine	14	4	2e-08	2.3e-06
RT1-T24-3	195.472	2.58336	0.240122	10.7585	5.40335e-27	1.48348e-24			positive regulation of interleukin-8 production	9	2.6	2.6e-08	3e-06
Uba7	113.31	2.54985	0.246616	10.3394	4.67639e-25	1.1234e-22			response to drug	30	8.6	6.6e-08	7e-06
Lipg	6.34534	2.53294	0.895656	2.82802	0.00468362	0.0498678			defense response to bacterium	15	4.3	9.7e-08	9.3e-06
Slc41a2	45.9825	2.52277	0.408575	6.17454	6.63557e-10	4.11987e-08			cellular response to tumor necrosis factor	15	4.3	9.7e-08	9.3e-06
Ccl9	66.0183	2.50254	0.575673	4.34715	1.37917e-05	0.000387884			cellular response to interleukin-1	13	3.7	1.5e-07	1.4e-05
Cpa3	21.9152	2.467	0.565122	4.36544	1.26867e-05	0.000359437			positive regulation of interferon-gamma production	10	2.9	2.3e-07	2e-05
Ms4a7	26.0398	2.46436	0.509546	4.83638	1.32227e-06	4.73514e-05			response to interferon-gamma	8	2.3	5.5e-07	4.6e-05
Bcat1	146.641	2.44414	0.272669	8.96375	3.13821e-19	5.24445e-17			chemokine-mediated signaling pathway	10	2.9	6.2e-07	5e-05
Klrc1	8.2053	2.44004	0.754856	3.23246	0.0012273	0.0173078			response to glucocorticoid	14	4	6.6e-07	5.1e-05
RT1-N1	20.2719	2.43581	0.521086	4.67448	2.94703e-06	9.54556e-05			positive regulation of nitric oxide biosynthetic process	9	2.6	1e-06	7.7e-05
Marco	26.407	2.42241	0.611397	3.96209	7.42975e-05	0.00171345			positive regulation of ERK1 and ERK2 cascade	16	4.6	1.1e-06	7.9e-05
Irf1	971.197	2.41169	0.14765	16.3339	5.66461e-60	8.16483e-57			cellular response to organic cyclic compound	13	3.7	1.7e-06	0.00012
Ifi47	939.86	2.40381	0.168038	14.3051	2.03332e-46	2.13147e-43			response to type I interferon	5	1.4	3.2e-06	0.00021
Hspa1b	17.4178	2.37198	0.574997	4.12519	3.70422e-05	0.000934647			response to hypoxia	18	5.2	6.4e-06	0.00042
Tnfrsf12a	11.409	2.35969	0.669273	3.52574	0.000422296	0.00745711			neutrophil chemotaxis	9	2.6	7.6e-06	0.00048
RT1-CE5	581.464	2.35577	0.180427	13.0566	5.82444e-39	3.0528e-36			positive regulation of gene expression	21	6	1e-05	0.00063
Nostrin	107.233	2.34077	0.263251	8.89179	6.01336e-19	9.90572e-17			positive regulation of monocyte chemotaxis	6	1.7	1.2e-05	0.00069
RGD1309362	757.609	2.33866	0.202034	11.5756	5.47826e-31	2.17827e-28			lipopolysaccharide-mediated signaling pathway	7	2	1.4e-05	0.00081
Tnfrsf17	21.2904	2.32599	0.604872	3.84542	0.000120344	0.00258416			response to gamma radiation	8	2.3	1.5e-05	0.00081
Sulf1	48.2045	2.3139	0.386317	5.98964	2.10312e-09	1.20652e-07			positive regulation of smooth muscle cell proliferation	10	2.9	1.5e-05	0.00081
Ifit2	183.805	2.30535	0.218297	10.5606	4.53572e-26	1.16225e-23			positive regulation of T cell mediated cytotoxicity	6	1.7	1.6e-05	0.00081
Il18bp	139.875	2.30068	0.253293	9.08309	1.05535e-19	1.84383e-17			cytolysis	6	1.7	1.6e-05	0.00081
Pla2g2d	1082.11	2.29727	0.168352	13.6456	2.14452e-42	1.76632e-39			cellular response to mechanical stimulus	11	3.2	1.6e-05	0.00083
Cst7	51.9399	2.28293	0.373997	6.10414	1.03354e-09	6.27247e-08			positive regulation of chemokine production	6	1.7	2.1e-05	0.001
Il12rb1	8.02611	2.26398	0.791973	2.85866	0.00425436	0.0465437			positive regulation of interleukin-1 beta secretion	6	1.7	2.7e-05	0.0013
LOC500956	27.4464	2.26182	0.43203	5.23532	1.647e-07	6.88101e-06			response to hydrogen peroxide	9	2.6	6.8e-05	0.0032
Tap1	919.673	2.25917	0.166158	13.5965	4.19937e-42	2.84841e-39			response to bacterium	7	2	7.6e-05	0.0035
Dtx3l	672.999	2.25447	0.169055	13.3357	1.43503e-40	7.87965e-38			positive regulation of I-kappaB kinase/NF-kappaB signaling	12	3.4	8.6e-05	0.0039
Cfb	252.046	2.25039	0.504545	4.46024	8.1866e-06	0.000243298			antigen processing and presentation of endogenous peptide antigen via MHC class I	4	1.1	0.0001	0.0046
Cd5l	2219.73	2.21226	0.164435	13.4537	2.92831e-41	1.68831e-38			positive regulation of cytokine production	6	1.7	0.00016	0.007
Nampt	418.518	2.13638	0.201391	10.6081	2.73255e-26	7.16115e-24			microglial cell activation	5	1.4	0.00019	0.0078
Slc11a1	346.558	2.13109	0.193688	11.0027	3.70842e-28	1.04297e-25			positive regulation of JNK cascade	8	2.3	0.00019	0.0078
RT1-A1	61.5052	2.09374	0.383759	5.45589	4.87291e-08	2.23863e-06			protein processing	9	2.6	0.0002	0.0082
Syn1	52.4161	2.09242	0.35504	5.89347	3.78169e-09	2.08644e-07			positive regulation of NF-kappaB transcription factor activity	10	2.9	0.00021	0.0083
Ddx58	167.798	2.0771	0.218731	9.49611	2.17884e-21	4.11873e-19			defense response to Gram-positive bacterium	9	2.6	0.00022	0.0083
Slamf8	103.237	2.07117	0.285966	7.24272	4.3979e-13	4.37174e-11			response to activity	9	2.6	0.00022	0.0083
Lgals9	157.132	2.06813	0.203425	10.1666	2.7959e-24	6.44791e-22			monocyte chemotaxis	6	1.7	0.00022	0.0083
Fcnb	233.392	2.06132	0.202025	10.2033	1.91624e-24	4.50943e-22			positive regulation of angiogenesis	10	2.9	0.00023	0.0083
Tmem106a	85.0329	2.05877	0.277324	7.42369	1.13899e-13	1.18322e-11			regulation of cell proliferation	14	4	0.00027	0.0097
Rab20	118.385	2.057	0.258777	7.94893	1.88137e-15	2.19132e-13			positive regulation of fever generation	4	1.1	0.00028	0.0097
RT1-CE11	183.06	2.04786	0.243157	8.42194	3.70297e-17	5.14445e-15			antigen processing and presentation of endogenous peptide antigen via MHC class Ib via ER pathway, TAP-dependent	4	1.1	0.00028	0.0097
Il1a	19.0617	2.03717	0.569079	3.57977	0.000343896	0.00627446			antigen processing and presentation of endogenous peptide antigen via MHC class I via ER pathway, TAP-dependent	4	1.1	0.00028	0.0097
Tnf	48.4471	2.03207	0.371648	5.46773	4.55837e-08	2.11095e-06			response to radiation	7	2	0.00029	0.0097
Zmynd15	33.5138	2.02851	0.481199	4.21553	2.4919e-05	0.000656029			positive regulation of NF-kappaB import into nucleus	5	1.4	0.0003	0.0097
RT1-A2	1316.29	2.02344	0.221029	9.15463	5.45462e-20	9.67649e-18			positive regulation of nitric-oxide synthase biosynthetic process	5	1.4	0.0003	0.0097
Znfx1	462.186	2.01754	0.148082	13.6245	2.86212e-42	2.10837e-39			receptor-mediated endocytosis	9	2.6	0.00034	0.011
A2m	80.5562	1.98556	0.25078	7.91752	2.42287e-15	2.79382e-13			response to tumor necrosis factor	6	1.7	0.00035	0.011
Mzb1	436.328	1.96751	0.238531	8.24844	1.60479e-16	2.10282e-14			response to organic cyclic compound	15	4.3	0.00035	0.011
RT1-CE10	85.3367	1.95424	0.331106	5.90216	3.58768e-09	1.98892e-07			wound healing	10	2.9	0.0004	0.012
Psmb9	428.709	1.94636	0.170433	11.4201	3.3171e-30	1.1953e-27			defense response to Gram-negative bacterium	7	2	0.00044	0.013
Ly6c	45.4606	1.92546	0.329065	5.85131	4.87717e-09	2.59164e-07			vascular endothelial growth factor receptor signaling pathway	5	1.4	0.00045	0.013
RT1-N3	277.334	1.92461	0.173519	11.0916	1.37789e-28	4.07397e-26			positive regulation of stress-activated MAPK cascade	5	1.4	0.00045	0.013
Klri1	18.0104	1.92319	0.523599	3.67302	0.0002397	0.00459897			response to heat	8	2.3	0.00045	0.013
Ube2l6	74.3893	1.91957	0.284874	6.73831	1.60244e-11	1.24012e-09			response to mechanical stimulus	9	2.6	0.00051	0.014
Krt14	10.4987	1.90645	0.64743	2.94464	0.00323325	0.037966			lymphocyte chemotaxis	5	1.4	0.00054	0.015
Gbp4	217.817	1.89922	0.231883	8.19043	2.60305e-16	3.37256e-14			antigen processing and presentation of exogenous protein antigen via MHC class Ib, TAP-dependent	4	1.1	0.00059	0.016
Il1rn	261.454	1.88197	0.242976	7.74553	9.51875e-15	1.04534e-12			eosinophil chemotaxis	4	1.1	0.00059	0.016
Gpnmb	1051.48	1.88147	0.179434	10.4855	1.0067e-25	2.52354e-23			response to progesterone	7	2	0.00064	0.017
Fbxo27	20.6779	1.8628	0.476626	3.90831	9.29459e-05	0.00207705			response to ethanol	12	3.4	0.00065	0.017
Ly6e	579.665	1.86231	0.186667	9.97664	1.92879e-23	4.2771e-21			tumor necrosis factor-mediated signaling pathway	6	1.7	0.00065	0.017
Eif2ak2	344.438	1.85565	0.190635	9.73403	2.15858e-22	4.21874e-20			cellular response to organic substance	6	1.7	0.00073	0.019
Parp14	2066.66	1.84559	0.151004	12.2221	2.3699e-34	1.01212e-31			extrinsic apoptotic signaling pathway	6	1.7	0.00073	0.019
Niacr1	91.2818	1.83369	0.268106	6.83942	7.9515e-12	6.50275e-10			positive regulation of interferon-alpha production	4	1.1	0.00081	0.02
Parp3	61.7934	1.83139	0.314267	5.82749	5.62656e-09	2.96255e-07			apoptotic process	17	4.9	0.00082	0.02
Vcan	270.429	1.8235	0.264864	6.88467	5.79205e-12	4.83972e-10			positive regulation of vascular endothelial growth factor production	5	1.4	0.00089	0.022
Bst2	227.263	1.82332	0.278844	6.53886	6.19895e-11	4.41235e-09			positive regulation of interferon-beta production	5	1.4	0.00089	0.022
Cd300lf	53.7325	1.81918	0.333976	5.44704	5.12145e-08	2.3159e-06			regulation of activated T cell proliferation	3	0.9	0.00092	0.022
Sod2	575.995	1.80931	0.211019	8.57415	9.98204e-18	1.47568e-15			defense response to protozoan	5	1.4	0.001	0.025
Cxcl16	151.288	1.80627	0.255292	7.07528	1.49143e-12	1.34357e-10			toll-like receptor 4 signaling pathway	4	1.1	0.0011	0.025
Ptger2	29.6675	1.79549	0.481079	3.7322	0.000189813	0.00380648			positive regulation of phagocytosis	6	1.7	0.0011	0.026
Tmem97	208.312	1.79254	0.224976	7.9677	1.6165e-15	1.90203e-13			cellular response to antibiotic	5	1.4	0.0012	0.028
Tnc	107.55	1.77296	0.345731	5.12815	2.92598e-07	1.16746e-05			endoplasmic reticulum unfolded protein response	6	1.7	0.0012	0.028
Creld2	251.732	1.76749	0.201815	8.75798	1.98785e-18	3.13998e-16			response to organonitrogen compound	7	2	0.0012	0.028
Icam1	479.544	1.74191	0.157183	11.0821	1.53316e-28	4.41973e-26			cellular response to interferon-alpha	4	1.1	0.0014	0.03
Mcpt2	36.0258	1.73727	0.37017	4.69317	2.68998e-06	8.81197e-05			activation of cysteine-type endopeptidase activity involved in apoptotic process	7	2	0.0015	0.032
Cxcl11	128.068	1.72919	0.287615	6.01217	1.83054e-09	1.06606e-07			aging	15	4.3	0.0015	0.032
Serping1	379.094	1.72904	0.184246	9.38442	6.3263e-21	1.17659e-18			adaptive immune response	7	2	0.0016	0.033
RT1-CE14	157.471	1.72156	0.213317	8.07044	7.00481e-16	8.8761e-14			negative regulation of interferon-gamma production	5	1.4	0.0016	0.034
Slamf9	54.8106	1.72141	0.300962	5.71968	1.06723e-08	5.39749e-07			positive regulation of macrophage chemotaxis	4	1.1	0.0017	0.036
Psme2	551.075	1.70761	0.152302	11.212	3.56179e-29	1.24458e-26			negative regulation of tyrosine phosphorylation of Stat1 protein	3	0.9	0.0018	0.038
MGC105649	86.5673	1.69773	0.258679	6.56306	5.27142e-11	3.84714e-09			proteolysis	19	5.5	0.0019	0.038
Adora3	74.2189	1.6942	0.310918	5.44901	5.06518e-08	2.29947e-06			proteolysis involved in cellular protein catabolic process	6	1.7	0.002	0.04
Trex1	125.467	1.67963	0.248132	6.76908	1.29603e-11	1.02721e-09			cellular response to amino acid stimulus	7	2	0.0021	0.042
Mnda	209.095	1.67025	0.243534	6.85836	6.96535e-12	5.77823e-10			positive regulation of type I interferon production	4	1.1	0.0021	0.042
Nkg7	81.7368	1.66449	0.28666	5.8065	6.3791e-09	3.3134e-07			negative regulation of apoptotic process	20	5.7	0.0021	0.042
Parp9	560.061	1.6607	0.149129	11.136	8.38061e-29	2.76105e-26			cell adhesion	13	3.7	0.0024	0.046
Klrk1	138.239	1.65805	0.20675	8.01959	1.061e-15	1.28783e-13
Shank2	30.7917	1.65463	0.444073	3.72604	0.00019451	0.00388045			<no significant GO category enrichment for negative log2FC>
RT1-T24-4	292.329	1.64304	0.209067	7.85891	3.87503e-15	4.33815e-13
Tlr4	182.119	1.64296	0.235904	6.96454	3.29474e-12	2.90012e-10
Rarres1	228.907	1.64028	0.169121	9.69886	3.04885e-22	5.85939e-20
Il12rb2	33.7768	1.63877	0.367668	4.4572	8.30368e-06	0.000245512
Paqr8	91.5286	1.63153	0.261369	6.24226	4.31305e-10	2.87479e-08
Ttc39b	46.5905	1.62983	0.34131	4.77522	1.79513e-06	6.13362e-05
Wars	418.332	1.62934	0.17746	9.18145	4.25339e-20	7.66342e-18
Egr1	21.0344	1.62601	0.52741	3.08301	0.00204919	0.0263424
Ccr5	273.805	1.62374	0.235003	6.90942	4.86641e-12	4.15663e-10
Pstpip2	77.8315	1.61159	0.272111	5.92256	3.16969e-09	1.76569e-07
Ripk3	233.607	1.61053	0.189114	8.5162	1.6487e-17	2.3764e-15
Fscn1	260.651	1.60647	0.269866	5.95284	2.63528e-09	1.48231e-07
Erbb3	45.3942	1.60476	0.363303	4.41715	1.0001e-05	0.000293439
Bcl2a1	239.276	1.6034	0.268905	5.9627	2.48103e-09	1.4093e-07
Ada	155.33	1.6029	0.223727	7.16453	7.80523e-13	7.37722e-11
Cndp2	381.086	1.59329	0.189857	8.39203	4.77817e-17	6.48201e-15
Cd14	126.925	1.58735	0.261219	6.07672	1.22664e-09	7.32868e-08
Vwa5a	318.724	1.58392	0.206202	7.68138	1.57386e-14	1.68039e-12
Cma1	23.0109	1.57892	0.467168	3.37977	0.000725461	0.0113505
Mitd1	46.3365	1.56258	0.310751	5.02841	4.94552e-07	1.90725e-05
Ifih1	179.337	1.56167	0.195759	7.97752	1.49301e-15	1.77483e-13
Stat2	691.967	1.54869	0.139534	11.099	1.26852e-28	3.84928e-26
Prf1	95.5571	1.54316	0.226192	6.82236	8.95551e-12	7.27225e-10
Mmp8	32.4923	1.53978	0.393306	3.91497	9.04136e-05	0.00202833
RT1-A3	394.284	1.53753	0.391567	3.92661	8.61505e-05	0.00195167
Olr1	35.0122	1.53259	0.472214	3.24555	0.00117223	0.0167083
Ccl5	39.8009	1.53194	0.343224	4.46338	8.06755e-06	0.00024038
Rnf19b	118.509	1.52819	0.242334	6.30612	2.8612e-10	1.92939e-08
Tor3a	103.188	1.52707	0.233441	6.54157	6.08749e-11	4.38718e-09
Sowahc	113.454	1.52507	0.246344	6.19081	5.98544e-10	3.77148e-08
Xdh	893.346	1.52476	0.155534	9.80339	1.08872e-22	2.28255e-20
Dtnb	93.4627	1.52271	0.253079	6.01674	1.77963e-09	1.04167e-07
Lag3	20.3801	1.51982	0.452488	3.35881	0.00078278	0.0120077
Mcpt10	18.4349	1.51482	0.492384	3.07649	0.00209453	0.0267761
Rnf114	346.757	1.50446	0.167239	8.99587	2.34359e-19	4.03342e-17
RT1-S3	894.297	1.49714	0.171297	8.74006	2.32996e-18	3.63065e-16
Tnfaip2	676.554	1.49161	0.150101	9.93735	2.86341e-23	6.22981e-21
RT1-CE15	70.4806	1.49006	0.332181	4.48568	7.26827e-06	0.000218417
Trpm2	845.023	1.48669	0.152627	9.74067	2.02211e-22	4.02017e-20
Hk2	153.689	1.48539	0.235068	6.31898	2.63301e-10	1.78595e-08
Pacsin1	87.7751	1.47517	0.337562	4.37008	1.24201e-05	0.000352749
Pla2g4a	254.286	1.46857	0.206226	7.12117	1.07018e-12	9.9518e-11
Prdx5	316.346	1.46552	0.203584	7.19859	6.08362e-13	5.79754e-11
C3	487.811	1.45722	0.175133	8.32066	8.74781e-17	1.15944e-14
Gzmk	22.6219	1.45631	0.391906	3.71597	0.000202426	0.00401752
Igsf8	111.654	1.45493	0.267506	5.43887	5.362e-08	2.40581e-06
Dram1	202.977	1.43937	0.220083	6.54012	6.14687e-11	4.40246e-09
Wnt16	31.9892	1.43533	0.353936	4.05534	5.00616e-05	0.00121019
Sdc1	175.326	1.4347	0.212628	6.74748	1.5044e-11	1.17211e-09
Lgals3bp	689.421	1.43283	0.204176	7.0176	2.25714e-12	2.00208e-10
Txndc5	1449.93	1.42622	0.165154	8.6357	5.83666e-18	8.97367e-16
Pla2g16	97.6234	1.42052	0.257066	5.52587	3.27853e-08	1.54305e-06
Socs3	51.723	1.41865	0.321152	4.41739	9.98976e-06	0.000293439
Bspry	31.6175	1.41848	0.42496	3.33792	0.000844066	0.0127062
Myrf	114	1.41508	0.288009	4.91333	8.95418e-07	3.33067e-05
Samhd1	300.272	1.41403	0.169702	8.33242	7.92037e-17	1.06197e-14
Tlr1	106.614	1.4093	0.271951	5.18218	2.19309e-07	8.96755e-06
B2m	6083.81	1.40765	0.18181	7.74242	9.75455e-15	1.06113e-12
Pfkp	190.589	1.40709	0.208011	6.7645	1.33774e-11	1.04935e-09
Cyba	476.961	1.39818	0.212713	6.57307	4.92878e-11	3.64319e-09
Hsp90b1	3829.91	1.39211	0.161796	8.60416	7.68777e-18	1.15127e-15
C3ar1	34.3743	1.38136	0.397428	3.47575	0.000509419	0.00857535
RT1-CE1	65.1205	1.3697	0.321162	4.26481	2.00074e-05	0.000545402
Abcg3	187.88	1.36944	0.241437	5.67204	1.41108e-08	6.9535e-07
B3galnt1	40.2225	1.36897	0.379477	3.60751	0.000309154	0.00568557
Tifab	173.303	1.36765	0.225513	6.06462	1.32265e-09	7.82127e-08
Cd274	41.2868	1.36619	0.326184	4.18842	2.80904e-05	0.000731237
Tfec	93.1019	1.34371	0.280328	4.79333	1.64032e-06	5.68004e-05
Slc28a2	289.158	1.34356	0.187686	7.15858	8.15194e-13	7.64228e-11
Oma1	89.2208	1.34134	0.259913	5.16073	2.45987e-07	9.95253e-06
Psmb8	738.16	1.34057	0.149399	8.97305	2.88423e-19	4.89088e-17
Casp1	231.334	1.34036	0.420629	3.18656	0.00143976	0.0197642
Prdm1	141.382	1.3213	0.235228	5.61712	1.94171e-08	9.36817e-07
Phf11b	32.4825	1.32128	0.333393	3.96312	7.39759e-05	0.00170945
Cebpb	173.977	1.31137	0.289066	4.53658	5.71741e-06	0.000174874
Tcf7l2	75.3418	1.30745	0.269068	4.85919	1.17866e-06	4.26055e-05
Stx3	40.2628	1.3067	0.353321	3.69835	0.000217003	0.00424832
Cd68	428.22	1.30497	0.16349	7.98198	1.44001e-15	1.72966e-13
Pik3ap1	575.942	1.30425	0.160235	8.13958	3.96653e-16	5.08201e-14
Adamts3	83.6056	1.29066	0.267457	4.82567	1.39535e-06	4.92042e-05
Arid5a	100.532	1.28846	0.253955	5.07358	3.90394e-07	1.5286e-05
Sdc4	316.987	1.28816	0.201478	6.39356	1.62065e-10	1.11236e-08
Tapbpl	215.028	1.28462	0.195331	6.57664	4.81203e-11	3.57984e-09
Ckap4	214.483	1.28411	0.226596	5.66695	1.45359e-08	7.12683e-07
Pter	84.208	1.28348	0.245442	5.22928	1.70171e-07	7.08392e-06
B4galt5	67.7958	1.2818	0.260957	4.91194	9.01814e-07	3.34367e-05
Lyz2	6113.76	1.28003	0.18541	6.9038	5.06282e-12	4.2926e-10
Phlda1	37.3344	1.27716	0.396699	3.21946	0.00128432	0.0179296
Sdf2l1	118.975	1.27377	0.233934	5.44501	5.18036e-08	2.33339e-06
Xbp1	534.865	1.27292	0.180803	7.04038	1.91712e-12	1.71366e-10
Ctss	648.811	1.2728	0.175494	7.25269	4.08588e-13	4.09689e-11
Spats2l	33.1861	1.26799	0.36901	3.43618	0.000589982	0.009691
Ticam2	57.6932	1.26743	0.311531	4.06838	4.73409e-05	0.00115654
RGD1561157	27.4615	1.26599	0.380198	3.32981	0.00086904	0.0130416
Epsti1	111.092	1.25911	0.222208	5.66636	1.45862e-08	7.12683e-07
Themis2	206.677	1.25621	0.206928	6.07073	1.27332e-09	7.56838e-08
Ralgds	380.241	1.25067	0.212822	5.8766	4.1877e-09	2.26706e-07
Trafd1	468.041	1.24761	0.157668	7.9129	2.51468e-15	2.87097e-13
Rassf4	174.852	1.24575	0.229417	5.43009	5.63269e-08	2.50774e-06
Atp1b1	235.366	1.24455	0.202105	6.15795	7.36929e-10	4.54413e-08
Txn1	146.291	1.23837	0.282901	4.37739	1.20109e-05	0.000343667
Tapbp	874.389	1.23785	0.217162	5.70011	1.19727e-08	6.00251e-07
Apol3	333.475	1.23053	0.159055	7.73651	1.02185e-14	1.10121e-12
Abcg3l4	226.758	1.22823	0.203461	6.03669	1.57311e-09	9.25487e-08
Pcsk1	133.934	1.22584	0.270356	4.53416	5.7833e-06	0.000176076
Fam46a	108.534	1.22262	0.207892	5.88104	4.07708e-09	2.22809e-07
Bcl3	69.6271	1.21851	0.314519	3.87422	0.000106967	0.00232286
Mov10	245.215	1.21062	0.203188	5.95814	2.55126e-09	1.44209e-07
Gadd45b	75.2146	1.20373	0.266914	4.50981	6.48843e-06	0.000196373
Rbm47	94.9675	1.19957	0.260765	4.60019	4.22102e-06	0.000133716
Sp100	107.912	1.19684	0.240621	4.97396	6.5598e-07	2.48004e-05
Tap2	354.643	1.19471	0.224254	5.32747	9.95903e-08	4.28498e-06
Siglec1	2124.36	1.19426	0.192814	6.19385	5.87111e-10	3.72181e-08
RT1-T24-1	100.48	1.19385	0.304881	3.91579	9.01093e-05	0.00202544
Casp4	125.316	1.18428	0.238689	4.9616	6.99156e-07	2.61752e-05
Entpd1	377.666	1.18375	0.171628	6.89719	5.30401e-12	4.46427e-10
Gzmm	88.7803	1.18162	0.280059	4.21919	2.45185e-05	0.000648447
Ppt2	269.374	1.17733	0.193504	6.08427	1.17023e-09	7.0281e-08
Fcer1g	396.942	1.16908	0.188048	6.2169	5.07084e-10	3.29047e-08
Tlr5	455.732	1.16843	0.205153	5.6954	1.2308e-08	6.14389e-07
Paqr4	54.8623	1.16161	0.34585	3.3587	0.000783089	0.0120077
Lrrc59	642.972	1.16058	0.160321	7.23913	4.51579e-13	4.41285e-11
Phf11	129.069	1.15999	0.241321	4.80684	1.53333e-06	5.34166e-05
Ccnd1	263.431	1.15204	0.179593	6.41475	1.41058e-10	9.73978e-09
Hook1	72.7843	1.14718	0.271025	4.23274	2.30861e-05	0.000616217
Capg	458.992	1.14562	0.19069	6.00777	1.88088e-09	1.08987e-07
Ckb	428.837	1.14483	0.202382	5.65679	1.54229e-08	7.50388e-07
Msln	74.7278	1.1417	0.37208	3.06842	0.00215197	0.0272087
Daxx	263.547	1.14033	0.184689	6.1743	6.64554e-10	4.11987e-08
Lgals3	699.51	1.13961	0.196837	5.78962	7.0545e-09	3.63149e-07
Fkbp11	53.4102	1.13793	0.335663	3.3901	0.000698678	0.0110211
Gpr31	31.5094	1.13543	0.383262	2.96254	0.00305115	0.0362865
Ctsz	1315.09	1.13427	0.143646	7.8963	2.87311e-15	3.24802e-13
Trim21	116.471	1.13044	0.203359	5.55885	2.71556e-08	1.2993e-06
Irf9	201.473	1.12596	0.189381	5.94548	2.75642e-09	1.54293e-07
Hsh2d	77.5288	1.12433	0.250867	4.48179	7.40197e-06	0.000221694
Cep55	62.2936	1.12325	0.283916	3.95628	7.61259e-05	0.00173823
Cyp27a1	46.0693	1.1179	0.298025	3.75102	0.000176118	0.00358168
Slc1a4	49.9002	1.11737	0.318631	3.50679	0.000453548	0.00794812
Nr1h3	494.575	1.11076	0.180686	6.1475	7.87149e-10	4.81342e-08
Lst1	70.0301	1.10922	0.279475	3.96895	7.2189e-05	0.00167487
Tlr7	276.278	1.10881	0.235494	4.70845	2.49611e-06	8.27713e-05
Tmem150b	59.1075	1.10803	0.296261	3.74005	0.000183984	0.00370895
Plekhb2	420.162	1.10363	0.176904	6.23859	4.41536e-10	2.92606e-08
Nod2	133.605	1.10245	0.225943	4.87931	1.06455e-06	3.88461e-05
Stoml1	34.5956	1.09691	0.344469	3.18435	0.00145078	0.0198445
Lap3	446.835	1.09373	0.153681	7.11688	1.10399e-12	1.01033e-10
Manf	52.3485	1.09246	0.2919	3.74257	0.000182145	0.00367832
Ms4a6bl	267.603	1.09039	0.282657	3.85765	0.000114484	0.00246751
Rrp9	67.7341	1.08126	0.265097	4.07874	4.5281e-05	0.00111092
Csf2ra	126.944	1.08067	0.295196	3.66085	0.000251382	0.00480712
Ogfr	291.619	1.07943	0.20082	5.37514	7.65248e-08	3.38087e-06
Pdia4	804.986	1.07779	0.149582	7.20533	5.79055e-13	5.57372e-11
Ptk2b	657.656	1.07249	0.159357	6.73011	1.69537e-11	1.30329e-09
Srm	173.092	1.07044	0.207141	5.16767	2.37035e-07	9.63502e-06
Nod1	549.622	1.06986	0.146449	7.30538	2.76493e-13	2.82145e-11
LOC691141	262.277	1.06818	0.198031	5.39402	6.88984e-08	3.05565e-06
Psat1	70.3661	1.06495	0.263829	4.03653	5.42473e-05	0.00129777
Msr1	189.645	1.0607	0.199137	5.3265	1.00122e-07	4.29186e-06
Nlrc4	127.029	1.06054	0.264888	4.00374	6.23494e-05	0.00147025
Slc41a1	234.959	1.05857	0.201428	5.25534	1.47754e-07	6.21807e-06
Ifi35	136.286	1.05731	0.202704	5.21602	1.82808e-07	7.5554e-06
Chpf	112.81	1.05582	0.281046	3.75673	0.000172149	0.00352585
Atp13a1	516.072	1.05056	0.179641	5.84812	4.97149e-09	2.62965e-07
Pld4	682.063	1.04833	0.168345	6.22725	4.74702e-10	3.12788e-08
Plin2	459.189	1.04578	0.178558	5.8568	4.71879e-09	2.51909e-07
Bak1	182.625	1.04577	0.208234	5.02211	5.11064e-07	1.96436e-05
Il10ra	169.989	1.03645	0.212065	4.88741	1.02173e-06	3.74018e-05
Plk3	42.7416	1.03537	0.335715	3.08409	0.00204179	0.0262767
Mmp19	62.3957	1.03486	0.280957	3.68333	0.000230207	0.00446882
Tm4sf1	62.9502	1.03455	0.255662	4.04656	5.19754e-05	0.001246
Il33	300.11	1.03352	0.217826	4.7447	2.0882e-06	7.08208e-05
Igsf6	220.89	1.03302	0.213079	4.84805	1.24682e-06	4.47884e-05
Itgam	285.915	1.03099	0.212387	4.85429	1.20819e-06	4.35364e-05
Sorbs3	107.101	1.02511	0.266677	3.84401	0.000121039	0.00259423
Tnfsf10	35.1855	1.02383	0.329196	3.11009	0.00187032	0.0243417
Phgdh	163.508	1.02335	0.199181	5.13777	2.78019e-07	1.11314e-05
Slfn2	702.863	1.02327	0.168014	6.09038	1.1264e-09	6.80027e-08
Il18	86.0969	1.01712	0.30697	3.31341	0.000921657	0.0136954
Jun	157.249	1.01537	0.274614	3.69746	0.000217766	0.00424883
Tcirg1	361.167	1.00727	0.190198	5.29589	1.18438e-07	5.02101e-06
Psmb10	381.31	1.0013	0.181029	5.53115	3.18138e-08	1.50965e-06
Cacnb3	35.5246	-1.00274	0.327653	-3.06038	0.00221056	0.0278579
S1pr3	155.199	-1.00422	0.211886	-4.73946	2.1429e-06	7.24628e-05
Cdkl1	42.9338	-1.00754	0.28229	-3.56916	0.000358131	0.00650332
Dchs1	338.438	-1.01493	0.193243	-5.25208	1.50392e-07	6.30608e-06
Adamts2	98.5811	-1.02383	0.228252	-4.48552	7.27361e-06	0.000218417
Sit1	44.6757	-1.02723	0.283765	-3.61999	0.000294616	0.00546176
Shroom4	25.6969	-1.03043	0.347003	-2.96951	0.00298272	0.0355674
Pde5a	144.084	-1.03136	0.204614	-5.04055	4.64204e-07	1.79622e-05
Tnxa-ps1	48.2366	-1.03197	0.326168	-3.16393	0.00155654	0.021017
Fcer2	54.197	-1.03684	0.331899	-3.12395	0.00178439	0.0234348
Tmbim1	65.6636	-1.03732	0.268104	-3.86909	0.000109243	0.00235896
Clcn4	25.6168	-1.04027	0.355274	-2.92807	0.00341075	0.0394082
Mxi1	132.7	-1.04086	0.206052	-5.05142	4.38528e-07	1.70258e-05
RatNP-3b	45.7169	-1.04103	0.338289	-3.07733	0.00208866	0.0267307
Slco2b1	114.826	-1.046	0.30372	-3.44396	0.00057327	0.00945691
Map2k6	24.8555	-1.05162	0.351494	-2.99185	0.00277289	0.0332718
Thbd	312.114	-1.05343	0.196651	-5.35684	8.46891e-08	3.72729e-06
Fam129c	62.3659	-1.0567	0.311398	-3.39341	0.000690288	0.0109037
Dpt	241.867	-1.05684	0.243209	-4.34539	1.39026e-05	0.00039005
Ppfia4	35.4336	-1.05866	0.360401	-2.93746	0.00330918	0.0384659
Adamts10	221.517	-1.06179	0.206249	-5.14811	2.63117e-07	1.06084e-05
Art3	65.8647	-1.06543	0.242342	-4.3964	1.1006e-05	0.000318871
Prom1	26.2406	-1.07648	0.350695	-3.06956	0.00214374	0.0271642
Blk	91.0802	-1.07659	0.223443	-4.81818	1.44873e-06	5.0622e-05
Fgfr4	42.9253	-1.07772	0.314374	-3.42813	0.000607746	0.0098703
Cr2	525.048	-1.07833	0.241836	-4.45893	8.23691e-06	0.000244164
Bmp4	35.9748	-1.08337	0.345491	-3.13573	0.00171424	0.0226685
Trpm3	31.5551	-1.09323	0.353401	-3.09346	0.00197839	0.0256036
Fgfr3	41.7795	-1.09577	0.319844	-3.42596	0.000612629	0.00990774
Fbln1	54.7995	-1.10513	0.254974	-4.3343	1.46225e-05	0.000408263
Unc79	77.2699	-1.10805	0.258829	-4.28101	1.86048e-05	0.00051079
Ppp1r3c	33.2798	-1.11893	0.339513	-3.29569	0.000981811	0.0143853
Abca8a	257.36	-1.12674	0.20612	-5.46645	4.59141e-08	2.11774e-06
Ushbp1	29.7924	-1.13949	0.342433	-3.32763	0.000875896	0.0130828
Tmem255a	22.8575	-1.14274	0.378359	-3.02026	0.00252562	0.0310148
Clec1b	41.5266	-1.14775	0.352035	-3.26033	0.00111284	0.0159603
Islr	154.85	-1.14955	0.21574	-5.32838	9.90927e-08	4.27954e-06
Tgfb3	45.4734	-1.15715	0.302945	-3.81968	0.000133623	0.00283758
Cd24	108.175	-1.16605	0.217743	-5.35518	8.54695e-08	3.74733e-06
Pmp22	47.1768	-1.16776	0.280417	-4.16438	3.12197e-05	0.000795181
Bmf	89.9801	-1.16801	0.251649	-4.64143	3.46012e-06	0.000111138
Svip	30.2859	-1.16899	0.361655	-3.23234	0.0012278	0.0173078
Spon2	69.1932	-1.17515	0.289638	-4.0573	4.96425e-05	0.00120258
LOC684871	27.5282	-1.18394	0.364777	-3.24565	0.00117184	0.0167083
Ptprt	18.5465	-1.1848	0.407215	-2.90953	0.00361974	0.0411346
Tmem56	51.6233	-1.19166	0.284699	-4.18568	2.84315e-05	0.000736727
Itgae	34.0685	-1.19244	0.339369	-3.51368	0.000441937	0.00775644
Mcf2l	19.3271	-1.19382	0.395651	-3.01736	0.00254986	0.0312459
Itgb4	33.0196	-1.1949	0.313292	-3.81402	0.000136726	0.00289283
Rnf144a	19.4533	-1.2056	0.419271	-2.87547	0.00403427	0.0448594
Gpihbp1	43.4225	-1.20625	0.28893	-4.17487	2.98161e-05	0.00076402
Peli2	21.579	-1.20655	0.425906	-2.8329	0.00461281	0.0493875
Egflam	68.9315	-1.2121	0.279872	-4.3309	1.48502e-05	0.000412631
Ephb2	26.7107	-1.21431	0.363386	-3.34164	0.000832854	0.0125538
Sparcl1	24.2723	-1.22811	0.375655	-3.26926	0.00107831	0.0155815
Nrep	23.639	-1.26675	0.369669	-3.42673	0.000610902	0.0098937
Csmd1	27.3179	-1.26989	0.356	-3.56711	0.000360941	0.00652353
Gpr68	52.1899	-1.27369	0.290946	-4.37776	1.19905e-05	0.000343667
Cpne7	53.1174	-1.28971	0.2786	-4.62925	3.66988e-06	0.000117223
Xkrx	22.7228	-1.29103	0.378587	-3.41013	0.000649311	0.0104424
Treml1	41.8032	-1.29818	0.299349	-4.33668	1.44654e-05	0.000404856
Col4a3	28.3777	-1.30673	0.375674	-3.47838	0.000504463	0.00855683
Gucy1a3	122.222	-1.30788	0.201793	-6.48131	9.09321e-11	6.39353e-09
Tle2	16.3962	-1.32167	0.464539	-2.84513	0.00443937	0.0480985
Col7a1	87.7417	-1.3253	0.349003	-3.79738	0.000146233	0.00304921
Fzd6	13.5107	-1.32654	0.467638	-2.83669	0.0045584	0.0490326
Ntrk2	296.479	-1.33784	0.199844	-6.69444	2.16502e-11	1.64243e-09
Myo5b	13.8948	-1.3389	0.466679	-2.86898	0.00411792	0.0454825
Ndrg2	22.4122	-1.34825	0.386613	-3.48733	0.000487872	0.0083965
RGD1304810	15.4436	-1.3536	0.440825	-3.0706	0.00213626	0.0270993
Akap6	51.4961	-1.35659	0.287834	-4.71311	2.4397e-06	8.1307e-05
Slitrk6	106	-1.35825	0.296502	-4.58093	4.62922e-06	0.00014466
Pygm	25.1179	-1.36054	0.388708	-3.50015	0.000464996	0.0080995
Mal	88.5871	-1.3612	0.233976	-5.81768	5.96689e-09	3.11332e-07
Sspn	22.9455	-1.3625	0.365228	-3.73055	0.00019106	0.00382485
Tmem117	13.5381	-1.36489	0.48013	-2.84275	0.00447268	0.048235
Lppr4	20.685	-1.3799	0.432916	-3.18746	0.00143529	0.0197263
Grem1	18.3348	-1.40447	0.444705	-3.15821	0.00158743	0.0213093
Galnt16	15.8216	-1.4159	0.40537	-3.49286	0.000477886	0.00824925
Adamts12	79.6067	-1.42686	0.261779	-5.45065	5.01868e-08	2.28737e-06
Npas2	18.5779	-1.44409	0.418631	-3.44956	0.000561507	0.00934306
Ltbp4	496.739	-1.44679	0.225373	-6.41953	1.36699e-10	9.49565e-09
Grem2	31.9469	-1.4839	0.37109	-3.99875	6.36788e-05	0.00149548
Sned1	166.129	-1.49051	0.23993	-6.21226	5.22279e-10	3.34577e-08
Fxyd1	16.1879	-1.50033	0.448603	-3.34445	0.000824464	0.0124487
Ngp	59.7387	-1.51756	0.279185	-5.43569	5.45846e-08	2.43959e-06
Il22ra2	14.2306	-1.54585	0.473057	-3.26778	0.00108396	0.0156435
Thsd7b	21.7312	-1.61879	0.418016	-3.87257	0.000107694	0.00233425
Bche	17.5964	-1.62541	0.410471	-3.95988	7.49874e-05	0.00172537
Fras1	18.8924	-1.62937	0.450169	-3.61947	0.000295204	0.00546389
Pi16	19.0749	-1.65533	0.554487	-2.98533	0.00283272	0.0338839
Tspyl4	12.9998	-1.6806	0.532868	-3.15389	0.00161111	0.0214559
Acacb	28.4457	-1.6814	0.352133	-4.77491	1.79791e-06	6.13362e-05
Ano1	17.8758	-1.68723	0.482767	-3.49492	0.000474203	0.00820543
Rap1gap	16.6863	-1.69811	0.452465	-3.75303	0.000174711	0.00356565
Camp	39.7388	-1.70144	0.37121	-4.58349	4.5728e-06	0.000143285
Srpx2	12.0351	-1.73645	0.600241	-2.89292	0.00381673	0.0428536
Hmgcs2	52.9001	-1.74474	0.335929	-5.19378	2.06061e-07	8.45585e-06
Gpc3	13.6463	-1.77026	0.506559	-3.49468	0.000474636	0.00820543
Lrp1b	27.7519	-1.83839	0.332853	-5.52312	3.33027e-08	1.55471e-06
Atp1a2	17.8636	-1.85159	0.456847	-4.05299	5.05671e-05	0.00121731
Cntn1	13.8711	-1.87908	0.472766	-3.97464	7.04846e-05	0.00163863
Cadm3	12.1625	-1.91759	0.501355	-3.82482	0.000130868	0.00278421
Efnb3	13.7009	-1.94391	0.510149	-3.81047	0.000138705	0.00292932
Tmem119	23.4251	-1.94653	0.443311	-4.39089	1.12888e-05	0.000325429
Trhde	10.6193	-1.9544	0.536392	-3.6436	0.000268851	0.00507384
Aspn	16.8794	-1.96764	0.446822	-4.40363	1.06457e-05	0.000309988
Sv2b	8.94721	-1.97259	0.633477	-3.11392	0.00184622	0.0240824
Mfap4	160.517	-2.00645	0.24887	-8.06222	7.4923e-16	9.28965e-14
Cyp11b2	13.9798	-2.04866	0.601733	-3.40459	0.00066263	0.0105828
Asic2	11.7256	-2.08689	0.548511	-3.80465	0.000142007	0.00297185
Ccl21	867.2	-2.08832	0.21367	-9.77356	1.46217e-22	2.95794e-20
Slc22a3	6.89695	-2.14689	0.737431	-2.91132	0.00359907	0.0409683
Frem2	77.8401	-2.31612	0.249669	-9.27677	1.74687e-20	3.19733e-18
Akr1c19	7.52153	-2.34244	0.703917	-3.32772	0.000875588	0.0130828
Agt	23.5578	-2.41843	0.416602	-5.80513	6.43158e-09	3.32568e-07
Adam11	4.89439	-2.6221	0.915311	-2.86471	0.00417388	0.0458371
Clec4m	6.43744	-3.17257	0.761861	-4.16424	3.1239e-05	0.000795181
Klk1	4.85702	-3.28784	0.928712	-3.54022	0.0003998	0.00711434
Col4a4	3.43731	-3.37467	1.18674	-2.84366	0.00445993	0.0481981
Srms	3.78855	-3.58496	1.08601	-3.30103	0.00096331	0.0141683
Pi15	4.18883	-3.83978	1.01546	-3.78131	0.000156006	0.00323544
Nptx1	7.96137	-3.93368	0.925266	-4.2514	2.12435e-05	0.000572334
Cacna2d2	3.9057	-3.989	1.19071	-3.35011	0.000807798	0.0122401

## Sheet: KRV_KO vs KRV_WT (bulk)
Supplemental File 1. Differential expression results from bulk and single-cell RNA-sequencing
KRV ko vs KRV WT (bulk RNA-seq)
	baseMean	log2FoldChange	lfcSE	stat	pvalue	padj		log2FC>2.0	GO Term increased	Count	%	P-Value	Benjamini
Cyp4b1	23.2053	3.36275	0.40241	8.35652	6.45929e-17	1.27262e-14			response to drug	8	27.6	4.8e-06	0.0015
Sctr	23.0079	3.14278	0.421484	7.45646	8.88788e-14	1.26843e-11			response to mycotoxin	3	10.3	5e-05	0.0078
Tm4sf19	5.00535	3.04692	0.752727	4.04784	5.16915e-05	0.000865911			cellular response to tumor necrosis factor	4	13.8	0.00077	0.08
Akr1b8	7.25771	3.03241	0.652524	4.6472	3.36464e-06	9.01805e-05
Ccl9	66.0183	2.78691	0.305683	9.117	7.72342e-20	1.97378e-17		log2FC>1.0	GO Term increased	Count	%	P-Value	Benjamini
Ces2c	5.59224	2.7831	0.808495	3.44232	0.000576745	0.00607073			cellular response to interleukin-1	12	5.7	8e-09	1.1e-05
Cyp11b2	13.9798	2.76209	0.523832	5.27286	1.34313e-07	5.67677e-06			cellular response to tumor necrosis factor	12	5.7	1.9e-07	0.00013
Pi16	19.0749	2.73586	0.468404	5.84082	5.19459e-09	3.1713e-07			positive regulation of angiogenesis	11	5.2	5.2e-07	0.00024
RGD1311084	4.05153	2.73119	0.897064	3.04459	0.00233001	0.018302			inflammatory response	16	7.6	7.7e-07	0.00024
Ptprn	4.15518	2.64666	0.859769	3.07833	0.00208162	0.0167214			defense response to fungus	6	2.9	1e-06	0.00024
Ass1	211.615	2.53876	0.173727	14.6135	2.30246e-48	4.35371e-45			wound healing	11	5.2	1e-06	0.00024
Prg3	11.0303	2.46073	0.55417	4.44039	8.97955e-06	0.00020163			defense response to bacterium	11	5.2	1.7e-06	0.00031
Atp1a3	34.2262	2.38244	0.312491	7.62405	2.45845e-14	3.80505e-12			cellular response to lipopolysaccharide	12	5.7	1.9e-06	0.00031
Acpp	13.383	2.3674	0.450642	5.25338	1.4933e-07	6.19241e-06			response to lipopolysaccharide	15	7.1	2e-06	0.00031
C1qtnf9	8.30153	2.33977	0.542587	4.31225	1.61599e-05	0.000330077			neutrophil chemotaxis	8	3.8	2.8e-06	0.00038
Lilrb4	32.9203	2.33475	0.339146	6.8842	5.81124e-12	6.08188e-10			cellular response to interferon-gamma	8	3.8	3.9e-06	0.00045
Clec7a	81.2192	2.31995	0.246975	9.39349	5.80453e-21	1.99331e-18			antigen processing and presentation of peptide or polysaccharide antigen via MHC class II	5	2.4	4e-06	0.00045
Cdkn1a	131.662	2.24872	0.229404	9.80246	1.09877e-22	5.031e-20			immune response	14	6.7	6.4e-06	0.00067
Lcn2	35.792	2.24206	0.305771	7.33247	2.25954e-13	3.02807e-11			response to organic cyclic compound	14	6.7	7.8e-06	0.00076
Spred3	6.77216	2.22019	0.654529	3.39205	0.00069373	0.0070587			antigen processing and presentation of exogenous peptide antigen via MHC class II	5	2.4	1.2e-05	0.0011
Pla2g7	77.0683	2.209	0.218733	10.0991	5.57623e-24	3.22512e-21			response to dexamethasone	6	2.9	2.5e-05	0.0021
Eno2	17.4332	2.19701	0.437773	5.01862	5.20436e-07	1.78164e-05			response to drug	18	8.6	5.6e-05	0.0045
Gpnmb	1051.48	2.19616	0.133998	16.3895	2.27215e-60	6.24216e-57			chemotaxis	7	3.3	6.3e-05	0.0047
Egr2	30.0514	2.10996	0.321555	6.56172	5.31905e-11	4.83066e-09			oxidation-reduction process	20	9.5	7.6e-05	0.0054
Ch25h	5.89017	2.06718	0.646557	3.19721	0.00138765	0.0122089			aging	13	6.2	0.00016	0.011
Abcb1b	69.7433	2.06177	0.219113	9.40959	4.98063e-21	1.76555e-18			response to oxidative stress	9	4.3	0.00018	0.012
Mmp2	164.604	2.01889	0.181154	11.1446	7.6076e-29	6.96666e-26			mast cell activation	4	1.9	0.00032	0.02
Wfdc2	4.37107	2.01099	0.767681	2.61957	0.00880409	0.0483574			killing of cells of other organism	3	1.4	0.00034	0.02
Popdc2	12.8767	2.01055	0.453648	4.43196	9.33815e-06	0.000208454			monocyte chemotaxis	5	2.4	0.00036	0.021
Anpep	147.03	1.99942	0.184611	10.8305	2.46864e-27	2.08676e-24			cellular response to dexamethasone stimulus	6	2.9	0.00042	0.023
Camp	39.7388	1.96289	0.320302	6.12823	8.88609e-10	6.2197e-08			response to yeast	4	1.9	0.0005	0.026
RatNP-3b	45.7169	1.9353	0.280583	6.89742	5.2957e-12	5.64995e-10			response to tumor necrosis factor	5	2.4	0.00052	0.026
Ptprv	32.5042	1.9207	0.302793	6.34329	2.24916e-10	1.84448e-08			positive regulation of inflammatory response	6	2.9	0.00057	0.027
Kcnd1	13.7823	1.9151	0.422056	4.53756	5.69079e-06	0.000139902			response to glucocorticoid	8	3.8	0.00058	0.027
Cryaa	22.0062	1.87915	0.360061	5.21898	1.79909e-07	7.34951e-06			response to hypoxia	11	5.2	0.00069	0.031
Cryba4	5.91263	1.86514	0.692178	2.6946	0.00704738	0.0410406			response to mechanical stimulus	7	3.3	0.00089	0.039
Arl11	45.6976	1.86028	0.247633	7.51223	5.81265e-14	8.75003e-12			positive regulation of ERK1 and ERK2 cascade	9	4.3	0.00091	0.039
Slc2a5	9.65306	1.85716	0.588092	3.15794	0.00158888	0.0135141			response to hyperoxia	5	2.4	0.0011	0.047
Mmp12	24.263	1.85473	0.439284	4.22216	2.41974e-05	0.000469497
Defa5	93.466	1.81976	0.238044	7.64463	2.09551e-14	3.38641e-12		log2FC<-2.0	GO Term decreased	Count	%	P-Value	Benjamini
Slc10a6	14.2683	1.7537	0.463918	3.7802	0.000156704	0.0021365			defense response to virus	8	21.6	4e-10	7.5e-08
Rn45s	75029.5	1.73104	0.392968	4.40503	1.05769e-05	0.000231073			response to virus	6	16.2	9.8e-08	9e-06
Irg1	294.182	1.72014	0.198925	8.64714	5.28053e-18	1.18424e-15			immune response	7	18.9	1.6e-06	0.0001
C3	487.811	1.7067	0.128136	13.3195	1.78411e-40	2.8008e-37			innate immune response	5	13.5	0.00047	0.022
C5ar1	69.9693	1.65457	0.235557	7.02409	2.15473e-12	2.46649e-10			negative regulation of viral genome replication	3	8.1	0.00083	0.031
RGD1561149	8.8806	1.64626	0.528237	3.11652	0.00183002	0.0150863
RT1-M2	28.2497	1.64282	0.30867	5.32227	1.02478e-07	4.46877e-06		log2FC<-1.0	GO Term decreased	Count	%	P-Value	Benjamini
Fcgr2a	134.797	1.62614	0.201742	8.0605	7.59861e-16	1.30471e-13			response to virus	18	8.1	1.2e-17	1.4e-14
Apba1	17.4031	1.62579	0.397229	4.09283	4.26134e-05	0.000742122			defense response to virus	17	7.7	4.8e-13	2.7e-10
Matk	54.623	1.61308	0.233013	6.92269	4.43131e-12	4.77409e-10			negative regulation of viral genome replication	10	4.5	1.7e-11	6.5e-09
Prg2	51.1586	1.60956	0.345522	4.65834	3.18777e-06	8.65303e-05			innate immune response	17	7.7	2.1e-08	5.8e-06
Tnc	107.55	1.58436	0.241345	6.56473	5.21276e-11	4.77358e-09			chemokine-mediated signaling pathway	8	3.6	2.4e-06	0.00053
Pdzrn3	11.7315	1.57803	0.468915	3.36527	0.00076468	0.00763221			T cell costimulation	6	2.7	3e-06	0.00055
RGD1311756	23.2428	1.55924	0.331741	4.70018	2.59936e-06	7.21322e-05			immune response	14	6.3	6e-06	0.00096
Np4	55.6363	1.5535	0.243724	6.37403	1.84127e-10	1.54456e-08			positive regulation of T cell proliferation	7	3.2	7.3e-05	0.01
Vat1	367.197	1.54034	0.172333	8.93817	3.95663e-19	9.45206e-17			positive regulation of interferon-alpha production	4	1.8	0.00018	0.023
Scn1b	8.80625	1.52963	0.501818	3.04818	0.0023023	0.0181708			inflammatory response	12	5.4	0.00036	0.039
Oscar	12.7195	1.52426	0.427449	3.56595	0.000362543	0.00418486			neutrophil chemotaxis	6	2.7	0.00038	0.039
Slc16a3	24.1078	1.52239	0.320937	4.74359	2.09967e-06	6.04011e-05
Cd177	12.3897	1.51543	0.483032	3.13734	0.00170489	0.0142797
Gpr84	8.60334	1.50474	0.497192	3.02647	0.00247429	0.0190941
Cx3cl1	14.4573	1.49464	0.464054	3.22082	0.00127823	0.0114947
RT1-Db1	788.432	1.4941	0.166184	8.99064	2.45798e-19	6.00239e-17
Nos2	68.4779	1.49239	0.246808	6.04675	1.47796e-09	9.78389e-08
Olr1	35.0122	1.49092	0.311703	4.78316	1.72563e-06	5.02996e-05
Prdx5	316.346	1.489	0.148698	10.0136	1.32784e-23	6.94841e-21
Il1rn	261.454	1.48658	0.17307	8.58948	8.73665e-18	1.88249e-15
Ncr3	13.5546	1.48492	0.42276	3.51243	0.000444023	0.00495871
Adrb1	11.9061	1.48254	0.48065	3.08444	0.00203933	0.0164487
RT1-Bb	524.132	1.47947	0.155574	9.50978	1.91065e-21	7.49863e-19
Ccl24	38.7868	1.47316	0.255565	5.76432	8.19868e-09	4.69246e-07
Itgam	285.915	1.47138	0.161258	9.12438	7.21488e-20	1.88772e-17
Lgals3	699.51	1.46955	0.154949	9.48407	2.44547e-21	9.26666e-19
Ncf1	597.394	1.44453	0.121169	11.9215	9.14084e-33	1.1161e-29
Lad1	28.227	1.43878	0.330539	4.35282	1.34396e-05	0.000282927
LOC498276	256.656	1.4368	0.146161	9.83022	8.34335e-23	3.98631e-20
Fbxo32	10.6265	1.43644	0.519029	2.76755	0.00564791	0.0346731
Pdk2	23.1802	1.43356	0.382552	3.74737	0.000178702	0.00236597
Cebpb	173.977	1.42731	0.217378	6.56601	5.16815e-11	4.7725e-09
Ctif	21.0621	1.42609	0.362233	3.93693	8.25295e-05	0.00126488
Gdf15	11.8998	1.42036	0.500748	2.83647	0.00456146	0.0296603
Rnf128	19.222	1.41728	0.355863	3.98266	6.81491e-05	0.00109009
Ccl3	11.6063	1.40754	0.456444	3.0837	0.00204442	0.0164487
Nr1d1	18.5988	1.40388	0.386501	3.63227	0.000280938	0.00340753
Cd74	7073.8	1.39772	0.151348	9.23511	2.58009e-20	7.87572e-18
Myh14	7.94779	1.39278	0.534542	2.60555	0.00917262	0.0496786
RGD1566401	11.8642	1.38854	0.492791	2.81771	0.00483673	0.0308837
Ncf2	43.298	1.38807	0.246159	5.63891	1.71131e-08	8.91262e-07
Slc27a1	68.9794	1.38533	0.238272	5.81408	6.09676e-09	3.62147e-07
Lilrb3	33.1132	1.38348	0.328699	4.20895	2.56561e-05	0.000491712
Ecm1	71.4	1.38336	0.234633	5.89585	3.72757e-09	2.31425e-07
Wnt6	14.1135	1.3808	0.404441	3.4141	0.000639933	0.00662792
Sts	27.822	1.37884	0.32599	4.22969	2.34012e-05	0.000456761
RT1-Ba	782.44	1.36802	0.135991	10.0596	8.33071e-24	4.57731e-21
Ubtd1	61.1356	1.3388	0.245856	5.44547	5.16688e-08	2.43686e-06
Sdc4	316.987	1.31817	0.151102	8.72375	2.69143e-18	6.29278e-16
Icam5	15.6822	1.31211	0.422178	3.10794	0.00188397	0.0154615
Paqr7	61.508	1.31046	0.245465	5.33869	9.36181e-08	4.1316e-06
Ptger2	29.6675	1.30813	0.28273	4.62678	3.71397e-06	9.81077e-05
Crtap	16.8014	1.30611	0.417896	3.12544	0.00177538	0.0147465
LOC500300	13.4978	1.29885	0.400579	3.24243	0.00118516	0.0108081
Nqo1	18.5128	1.29813	0.387899	3.34657	0.000818175	0.00806404
Rap2b	31.7893	1.29442	0.281179	4.60357	4.15318e-06	0.00010764
Ier5l	20.5216	1.29248	0.349879	3.69409	0.000220677	0.00282307
Ptafr	265.511	1.29118	0.140239	9.20698	3.3542e-20	9.69983e-18
Bhlha15	85.0916	1.29108	0.203993	6.32905	2.46677e-10	1.99319e-08
Kcnk12	23.2783	1.28462	0.345507	3.71806	0.000200759	0.00260354
Hk3	494.435	1.27998	0.15318	8.35605	6.48529e-17	1.27262e-14
Plat	34.1152	1.2745	0.291205	4.37666	1.2051e-05	0.00025925
Filip1	25.523	1.26896	0.315628	4.02044	5.80903e-05	0.00095849
Ephx1	60.6377	1.26323	0.266563	4.73898	2.14801e-06	6.13104e-05
Plaur	21.6516	1.2632	0.330393	3.82331	0.000131671	0.00187626
Pik3r5	141.994	1.25749	0.167507	7.5071	6.04529e-14	8.97725e-12
Alcam	141.04	1.25653	0.208663	6.02181	1.72475e-09	1.1149e-07
Col8a1	118.742	1.24353	0.247099	5.03254	4.84026e-07	1.68322e-05
Mt2A	15.5522	1.2371	0.396569	3.1195	0.00181157	0.0149567
Arrdc2	38.6952	1.23648	0.271364	4.55653	5.2005e-06	0.000129883
Epx	48.1668	1.23616	0.319648	3.86725	0.000110071	0.0016078
Nrxn2	52.5207	1.23436	0.253063	4.87767	1.07347e-06	3.34173e-05
Fhl3	30.0292	1.23401	0.32458	3.80188	0.000143604	0.00200008
Ciita	638.799	1.23121	0.14378	8.56313	1.09843e-17	2.32128e-15
Osgin1	10.7829	1.23042	0.467497	2.63193	0.00849022	0.0469075
Mmp9	29.8458	1.22287	0.274049	4.46224	8.11073e-06	0.000185449
Kcnq1	11.9212	1.22191	0.432655	2.82422	0.00473957	0.0304046
Prodh2	9.72778	1.22149	0.466374	2.61913	0.00881541	0.0483637
Timp1	72.7724	1.2127	0.238686	5.08072	3.76011e-07	1.33721e-05
Alpl	16.9011	1.21245	0.357411	3.39232	0.000693035	0.0070587
Cd14	126.925	1.21176	0.180672	6.70698	1.98697e-11	1.93229e-09
Lnc001	14.1921	1.20756	0.41211	2.93018	0.00338767	0.0241595
Myof	416.879	1.20715	0.131325	9.19209	3.85277e-20	1.08559e-17
Ftl1	5918.45	1.20386	0.165174	7.28848	3.13478e-13	4.05271e-11
Sgms2	32.1154	1.19921	0.303352	3.95319	7.7117e-05	0.00119022
Csf2ra	126.944	1.19637	0.223448	5.3541	8.59825e-08	3.80992e-06
Chst12	93.3884	1.19148	0.212123	5.61695	1.94356e-08	1.00744e-06
Chi3l1	218.359	1.18273	0.157951	7.48795	6.99566e-14	1.01152e-11
Dagla	30.5055	1.18162	0.308902	3.82522	0.000130657	0.00186466
Bbc3	23.3697	1.18014	0.322549	3.6588	0.000253399	0.00313581
Ndrg1	215.447	1.17738	0.136735	8.61068	7.26261e-18	1.59618e-15
RT1-Da	2633.41	1.17541	0.124219	9.46234	3.0113e-21	1.10304e-18
Fcgr2b	118.109	1.1697	0.239767	4.8785	1.06897e-06	3.33719e-05
Sulf2	161.147	1.16611	0.15993	7.29133	3.06909e-13	4.01502e-11
Trpv2	120.662	1.16525	0.186417	6.2508	4.08355e-10	3.04449e-08
Zfp385a	74.8136	1.16499	0.22855	5.0973	3.4454e-07	1.24074e-05
Cd80	25.1275	1.16073	0.301484	3.85007	0.000118085	0.00170742
Angptl4	164.82	1.1607	0.169703	6.83958	7.94252e-12	8.08151e-10
Tbxas1	98.3022	1.1576	0.17058	6.78626	1.15078e-11	1.16018e-09
Gm2a	1294.19	1.15714	0.125144	9.24646	2.32053e-20	7.28579e-18
Pld3	245.266	1.15674	0.186357	6.2071	5.39724e-10	3.87649e-08
Serpine1	51.8437	1.15147	0.264948	4.34603	1.38621e-05	0.000289602
Adamts15	30.3833	1.14854	0.281066	4.08637	4.3818e-05	0.0007571
Slc29a3	54.2619	1.14705	0.229615	4.99554	5.867e-07	1.97163e-05
Myrf	114	1.14582	0.208488	5.49589	3.88743e-08	1.87364e-06
Hs3st3b1	39.2067	1.13375	0.272071	4.16711	3.08481e-05	0.000575534
Rassf4	174.852	1.13346	0.168797	6.71493	1.88161e-11	1.86279e-09
Ckap4	214.483	1.13269	0.169327	6.68938	2.24125e-11	2.16045e-09
Ethe1	46.8359	1.13205	0.250894	4.51207	6.41975e-06	0.000154754
Cep295nl	14.8671	1.12311	0.422211	2.66007	0.00781246	0.044206
Ngp	59.7387	1.12218	0.246603	4.55053	5.35098e-06	0.000132736
Actg2	17.6487	1.12121	0.411494	2.72473	0.00643535	0.038288
Mpo	44.306	1.11974	0.292257	3.83138	0.000127429	0.0018257
Bmf	89.9801	1.11698	0.215482	5.18366	2.17576e-07	8.66284e-06
Cxcl16	151.288	1.1159	0.176089	6.33714	2.34065e-10	1.90529e-08
Elane	16.9736	1.10939	0.392167	2.82887	0.00467132	0.0301605
Card9	32.7458	1.10856	0.285751	3.87946	0.00010469	0.00154422
Ctsf	119.741	1.10575	0.18116	6.1037	1.03643e-09	7.16311e-08
Cyp2s1	25.0461	1.10474	0.341703	3.23303	0.00122483	0.0110962
Uap1l1	143.927	1.10367	0.184358	5.98659	2.1428e-09	1.37471e-07
Cebpa	91.0485	1.09981	0.202995	5.41792	6.02973e-08	2.80766e-06
Mertk	217.661	1.09947	0.158791	6.92399	4.39083e-12	4.77409e-10
Phlda3	97.6858	1.09844	0.200354	5.48248	4.19407e-08	2.0126e-06
Rasgrp4	42.6513	1.09813	0.265279	4.13952	3.48028e-05	0.000629026
Sik1	115.597	1.09136	0.196382	5.55735	2.73903e-08	1.3931e-06
Phyhd1	86.9718	1.09126	0.191617	5.69502	1.23358e-08	6.81194e-07
RT1-DMa	309.535	1.09035	0.158857	6.8637	6.70989e-12	6.95613e-10
Capg	458.992	1.08943	0.148462	7.33811	2.16626e-13	2.97563e-11
Egr3	17.1888	1.0887	0.411748	2.64409	0.00819109	0.045767
Kif5a	24.9459	1.0876	0.31458	3.45732	0.000545578	0.00581509
Cd300a	147.581	1.08706	0.153789	7.06851	1.56601e-12	1.85041e-10
Lepr	18.9272	1.08681	0.366762	2.96325	0.00304414	0.0221627
Cyp2d1	25.3309	1.08386	0.338843	3.1987	0.00138051	0.0121655
Tf	557.181	1.08355	0.108713	9.96707	2.12408e-23	1.06098e-20
Spns3	15.8168	1.0807	0.391109	2.76317	0.00572428	0.0350832
Abca8a	257.36	1.07867	0.1728	6.24229	4.31197e-10	3.18015e-08
Olfm4	61.387	1.07465	0.259678	4.1384	3.49729e-05	0.000630028
Siglec5	81.7284	1.07317	0.190103	5.64523	1.64965e-08	8.7154e-07
Gaa	240.392	1.07022	0.183544	5.83088	5.51368e-09	3.31092e-07
Tnfrsf17	21.2904	1.06376	0.334494	3.1802	0.00147176	0.0127047
Slit3	92.539	1.06311	0.191544	5.55021	2.85326e-08	1.43117e-06
Pgd	349.693	1.06257	0.145447	7.30554	2.76152e-13	3.65618e-11
Plxnd1	348.594	1.06231	0.146482	7.25213	4.10258e-13	5.18198e-11
Sdc1	175.326	1.06063	0.150911	7.02815	2.09284e-12	2.42086e-10
RGD1304884	287.794	1.0605	0.144418	7.34327	2.08438e-13	2.8994e-11
Sirpa	1126.27	1.05705	0.126077	8.38414	5.10992e-17	1.03987e-14
Gpsm3	74.9135	1.05414	0.28858	3.65286	0.000259331	0.00319842
Lrg1	237.206	1.05301	0.168206	6.26027	3.843e-10	2.91246e-08
Cd99	42.4375	1.05216	0.272474	3.86149	0.000112697	0.00164248
Prkcd	388.534	1.04353	0.138084	7.55722	4.11778e-14	6.28475e-12
Sorbs3	107.101	1.04226	0.197406	5.27978	1.29342e-07	5.55211e-06
Prelp	39.7746	1.04164	0.302952	3.4383	0.000585389	0.00614995
Ppargc1b	67.5412	1.03603	0.224678	4.61116	4.00434e-06	0.000104771
Lst1	70.0301	1.03224	0.196487	5.25348	1.49254e-07	6.19241e-06
Man2b2	330.266	1.02774	0.141169	7.28025	3.33196e-13	4.25755e-11
Gpx3	181.114	1.02751	0.163877	6.27	3.61047e-10	2.75524e-08
Cebpd	38.861	1.02541	0.300115	3.41672	0.000633804	0.00657579
Lhfpl2	84.4526	1.01663	0.199633	5.0925	3.53368e-07	1.26487e-05
Ankrd13d	20.2504	1.01486	0.343287	2.9563	0.00311354	0.0225542
Arid3a	129.473	1.00802	0.188147	5.35764	8.43156e-08	3.75119e-06
Zmynd15	33.5138	1.00746	0.299105	3.36824	0.000756501	0.00757121
Fkbp2	62.8404	1.00627	0.278844	3.60871	0.000307725	0.00366767
Tnfsf12	46.7269	1.00426	0.250517	4.00873	6.10473e-05	0.000999775
Cmklr1	131.166	1.0037	0.157964	6.35401	2.09768e-10	1.74632e-08
Hsh2d	77.5288	-1.01148	0.206463	-4.89907	9.62912e-07	3.0494e-05
Ccl19	103.292	-1.01237	0.198246	-5.10663	3.27962e-07	1.20132e-05
Chp1	545.8	-1.01491	0.194829	-5.20925	1.89605e-07	7.7169e-06
L2hgdh	19.3496	-1.0208	0.357296	-2.85703	0.00427627	0.0284973
Cd3e	44.7915	-1.02303	0.263244	-3.88626	0.000101801	0.00150971
Zbp1	73.8482	-1.0238	0.19997	-5.11978	3.05892e-07	1.13668e-05
Apol9a	27.91	-1.02771	0.294968	-3.48414	0.000493728	0.00538786
Inpp1	49.1823	-1.02799	0.236911	-4.33913	1.43047e-05	0.000296592
Icos	91.3568	-1.02829	0.200099	-5.13892	2.76324e-07	1.04708e-05
Ubac1	481.778	-1.03089	0.324143	-3.18034	0.001471	0.0127047
Ypel5	526.628	-1.03349	0.169655	-6.09173	1.11695e-09	7.67137e-08
Cd3d	45.0434	-1.03403	0.272228	-3.79842	0.000145624	0.00202309
RGD1305420	26.5146	-1.03524	0.365913	-2.82918	0.00466671	0.0301484
LOC100912312	139.467	-1.03547	0.23091	-4.48429	7.31569e-06	0.000171047
Tmem56	51.6233	-1.03582	0.276119	-3.75136	0.000175881	0.00233707
Itm2a	28.1133	-1.03608	0.300008	-3.45351	0.000553335	0.00588066
Camk4	23.096	-1.03626	0.366229	-2.82954	0.00466149	0.0301478
Ccl5	39.8009	-1.03858	0.270531	-3.83904	0.000123515	0.00177891
Giot1	31.8273	-1.03919	0.395384	-2.62832	0.00858085	0.0473606
MGC108823	510.955	-1.03952	0.174299	-5.96404	2.4608e-09	1.55412e-07
Postn	219.45	-1.0412	0.184542	-5.6421	1.67987e-08	8.79051e-07
LOC100134871	54256.5	-1.04238	0.355979	-2.92822	0.00340914	0.0242491
RGD1309362	757.609	-1.04267	0.161589	-6.45259	1.09954e-10	9.66631e-09
Nt5c3a	118.926	-1.04571	0.207724	-5.03414	4.79998e-07	1.67773e-05
Tbcel	114.074	-1.04648	0.25371	-4.12471	3.71204e-05	0.000664819
Epdr1	51.4862	-1.0471	0.267293	-3.91741	8.95039e-05	0.00135932
Ifih1	179.337	-1.04991	0.156527	-6.70758	1.97879e-11	1.93229e-09
Asb1	106.84	-1.05007	0.24765	-4.24014	2.23381e-05	0.000439916
Hbb-b1	11470.3	-1.05254	0.194896	-5.40051	6.64506e-08	3.06817e-06
Mfap4	160.517	-1.05554	0.236128	-4.4702	7.81458e-06	0.00018003
Zfp949	25.2575	-1.05697	0.339629	-3.11212	0.00185748	0.0152783
Krt18	25.0267	-1.05984	0.322423	-3.2871	0.00101227	0.00951564
LOC100125368	22.9908	-1.06098	0.372318	-2.84965	0.00437676	0.0288395
Sidt1	36.4082	-1.06574	0.288873	-3.6893	0.000224875	0.00286013
Dnah1	30.5402	-1.07259	0.354617	-3.02465	0.00248918	0.0191686
Slc28a2	289.158	-1.07352	0.153234	-7.00574	2.45686e-12	2.78334e-10
Kctd4	22.1617	-1.07453	0.37727	-2.84818	0.00439698	0.0289199
Car1	2188.88	-1.0767	0.209139	-5.14824	2.62945e-07	1.00679e-05
Fam111a	298.863	-1.08038	0.20143	-5.36355	8.16013e-08	3.66007e-06
Nxt1	115.282	-1.08507	0.223991	-4.84425	1.27091e-06	3.85584e-05
Rab27b	22.1805	-1.08551	0.416541	-2.60601	0.00916026	0.0496624
Emb	382.933	-1.08827	0.370041	-2.94094	0.00327215	0.0234711
Mier3	232.064	-1.09231	0.189821	-5.75441	8.69452e-09	4.95047e-07
Sp100	107.912	-1.09495	0.19818	-5.52505	3.29393e-08	1.62879e-06
Acyp1	36.6534	-1.09671	0.293115	-3.74158	0.000182869	0.00241243
Cd24	108.175	-1.09682	0.212978	-5.14992	2.60603e-07	1.00132e-05
Gimap4	124.066	-1.09889	0.207324	-5.30034	1.15589e-07	4.98121e-06
Adamtsl3	27.8317	-1.09939	0.33449	-3.28676	0.00101346	0.00951874
Dapk2	166.31	-1.1008	0.212398	-5.18274	2.18654e-07	8.67434e-06
Itgbl1	27.0711	-1.10088	0.343269	-3.20705	0.00134106	0.0119162
Amn1	34.4919	-1.10354	0.308804	-3.57359	0.000352118	0.00409463
Gpr4	24.0808	-1.10507	0.393432	-2.8088	0.0049726	0.0314407
Ms4a1	252.638	-1.11105	0.178825	-6.21304	5.19696e-10	3.7572e-08
Pip5k1b	198.643	-1.1121	0.22206	-5.0081	5.4969e-07	1.87014e-05
Cd209b	362.101	-1.11437	0.168221	-6.62448	3.48483e-11	3.24533e-09
Enpp1	82.0085	-1.11495	0.235967	-4.72504	2.30073e-06	6.48274e-05
Txk	49.3003	-1.11526	0.246407	-4.5261	6.00823e-06	0.000147376
Nkg7	81.7368	-1.11731	0.227856	-4.90359	9.41007e-07	2.98865e-05
March3	66.4942	-1.11826	0.239233	-4.67436	2.94871e-06	8.12115e-05
Lgals5	866.6	-1.119	0.327352	-3.41834	0.00063005	0.00655646
Scube1	24.1262	-1.11952	0.354904	-3.15443	0.00160812	0.0136461
Ranbp10	981.215	-1.11985	0.212869	-5.26073	1.43484e-07	6.04119e-06
Mitd1	46.3365	-1.12757	0.245629	-4.59052	4.42145e-06	0.000113788
Il33	300.11	-1.12918	0.180088	-6.27018	3.60642e-10	2.75524e-08
RGD1310507	43.4376	-1.13094	0.310749	-3.6394	0.000273272	0.00333188
Srgap3	26.1259	-1.13205	0.341282	-3.31705	0.000909722	0.00873095
Gpcpd1	427.232	-1.13228	0.176717	-6.40734	1.48082e-10	1.26145e-08
Uba7	113.31	-1.13375	0.176022	-6.44094	1.18733e-10	1.02736e-08
Skap1	64.0805	-1.13553	0.239674	-4.73783	2.16018e-06	6.1339e-05
Sh2d2a	31.3982	-1.14466	0.289496	-3.95398	7.68607e-05	0.00119017
Svip	30.2859	-1.14643	0.355485	-3.22498	0.00125982	0.011357
LOC287167	242.006	-1.15177	0.39671	-2.90331	0.00369236	0.0256643
Scml4	66.2688	-1.15849	0.21804	-5.31319	1.07723e-07	4.67894e-06
Wnt16	31.9892	-1.15975	0.283701	-4.08793	4.35231e-05	0.000754378
Gclm	271.16	-1.16492	0.204612	-5.6933	1.24609e-08	6.84665e-07
Lag3	20.3801	-1.16848	0.359205	-3.25297	0.00114207	0.0105023
Pkib	34.333	-1.18053	0.297866	-3.96331	7.39189e-05	0.00115383
RGD1309350	39.8062	-1.18319	0.34045	-3.47536	0.000510174	0.00553436
Nkd1	24.0425	-1.18352	0.335668	-3.52587	0.000422096	0.00474298
Spint1	104.995	-1.18571	0.425305	-2.7879	0.00530505	0.0330296
B3gnt5	221.424	-1.1865	0.232517	-5.10284	3.34588e-07	1.21748e-05
Rab19	20.4236	-1.18705	0.35906	-3.306	0.000946386	0.00901981
Ddx58	167.798	-1.1873	0.169701	-6.99641	2.6261e-12	2.94472e-10
Fbxo30	188.885	-1.19401	0.194748	-6.13103	8.73095e-10	6.1647e-08
Kynu	18.7639	-1.19437	0.409638	-2.91567	0.00354923	0.0249058
Cd2	96.324	-1.20432	0.19109	-6.30239	2.93098e-10	2.30061e-08
S1pr3	155.199	-1.2059	0.200034	-6.02849	1.65502e-09	1.07616e-07
Prf1	95.5571	-1.20788	0.181209	-6.66567	2.63457e-11	2.4958e-09
Cd28	20.3082	-1.21442	0.427841	-2.83847	0.00453299	0.0295101
Cbln2	29.5851	-1.21833	0.365527	-3.33307	0.000858937	0.00834559
Tfdp2	406.7	-1.22147	0.214299	-5.69983	1.19927e-08	6.65593e-07
Tfrc	2826.19	-1.22906	0.34729	-3.53899	0.000401658	0.00457374
Ogn	149.164	-1.23635	0.216358	-5.71435	1.10124e-08	6.17426e-07
Sh3yl1	40.9685	-1.23685	0.341967	-3.61686	0.000298193	0.00355792
Flt3	48.2066	-1.2378	0.283802	-4.36148	1.29185e-05	0.000274057
Abca4	20.341	-1.23801	0.365147	-3.39043	0.000697825	0.0070938
Rarres1	228.907	-1.24146	0.135834	-9.1396	6.26816e-20	1.72202e-17
Lrp1b	27.7519	-1.24189	0.382291	-3.24854	0.00115997	0.0106402
Epb42	536.166	-1.24522	0.454012	-2.7427	0.0060936	0.0367522
Sp4	164.877	-1.24574	0.199237	-6.25253	4.03849e-10	3.03965e-08
Trim10	225.194	-1.24616	0.416546	-2.99165	0.00277473	0.0206862
Tom1l1	54.6879	-1.24924	0.268008	-4.66118	3.14399e-06	8.60827e-05
Rhd	663.435	-1.24932	0.391842	-3.18832	0.00143104	0.0125041
Klhl12	65.9818	-1.25497	0.253405	-4.95243	7.32919e-07	2.40419e-05
Tspan33	153.122	-1.2618	0.379106	-3.32837	0.000873568	0.00845783
Trat1	30.4945	-1.26441	0.347469	-3.63891	0.000273791	0.00333188
Slc25a21	39.1229	-1.26475	0.33227	-3.80638	0.000141014	0.00197426
Cks2	59.7701	-1.26681	0.274801	-4.60992	4.02827e-06	0.000104894
Eif2ak2	344.438	-1.26748	0.153342	-8.26567	1.38914e-16	2.54421e-14
Snca	46.7065	-1.27267	0.328242	-3.87723	0.000105653	0.00155425
Xk	50.4818	-1.29088	0.289503	-4.45895	8.23634e-06	0.000186617
Phlpp2	319.149	-1.29167	0.350949	-3.68051	0.00023277	0.00294564
Kel	430.132	-1.29938	0.408761	-3.17882	0.00147875	0.0127551
Spta1	2514.73	-1.30449	0.476587	-2.73715	0.00619745	0.0371949
Depdc1	133.478	-1.31966	0.400267	-3.29694	0.000977446	0.00923573
Yod1	87.1102	-1.33502	0.23122	-5.7738	7.75034e-09	4.50627e-07
Aqp1	1691.17	-1.33842	0.389417	-3.437	0.000588196	0.00617353
Sgol2	224.57	-1.34502	0.22031	-6.10511	1.02727e-09	7.14471e-08
Ifi27l2b	150.653	-1.35443	0.166737	-8.12313	4.5431e-16	8.18429e-14
Slfn3	1369.27	-1.357	0.177291	-7.65407	1.94711e-14	3.19356e-12
Zfp51	24.0025	-1.38699	0.388849	-3.56691	0.000361213	0.00417826
Oas3	30.9774	-1.39168	0.279641	-4.97665	6.46927e-07	2.15427e-05
Thsd7b	21.7312	-1.40864	0.470083	-2.99657	0.00273036	0.0204158
Hist3h2bb	155.585	-1.41594	0.400796	-3.53281	0.000411173	0.004639
Oasl	73.8479	-1.41649	0.249012	-5.68846	1.28188e-08	6.97357e-07
Cdkn3	55.532	-1.41954	0.273054	-5.19873	2.00654e-07	8.05167e-06
Slc30a10	31.4588	-1.43305	0.404472	-3.54301	0.000395595	0.00451891
Isg20	31.7785	-1.44329	0.327272	-4.41005	1.03347e-05	0.000227136
Glod5	18.607	-1.45178	0.420154	-3.45535	0.000549577	0.00584637
Tuba8	9.1576	-1.45883	0.554183	-2.63239	0.00847853	0.0468764
Cr2	525.048	-1.46204	0.207075	-7.06047	1.65946e-12	1.93998e-10
Car2	2526.32	-1.46732	0.332393	-4.41443	1.01276e-05	0.000223029
Gpr174	107.277	-1.46874	0.288171	-5.09677	3.45496e-07	1.24074e-05
Trim59	396.214	-1.46929	0.325533	-4.51351	6.37635e-06	0.000154352
Galnt16	15.8216	-1.47624	0.46068	-3.20447	0.00135312	0.0119915
Stradb	266.805	-1.48089	0.235199	-6.29633	3.04783e-10	2.37536e-08
Xpo7	2229.89	-1.49684	0.308759	-4.84792	1.24765e-06	3.79789e-05
Tlr11	23.7664	-1.50119	0.402682	-3.72799	0.000193014	0.00252263
Alk	9.10093	-1.50225	0.57623	-2.60703	0.00913301	0.0495618
Abcb11	15.234	-1.50972	0.500198	-3.01825	0.00254239	0.0194421
Chac2	37.6313	-1.51001	0.342739	-4.40572	1.05433e-05	0.000230797
Gzmm	88.7803	-1.51986	0.236987	-6.41328	1.42417e-10	1.22267e-08
Lnc134	14.2157	-1.5236	0.490127	-3.10858	0.00187991	0.0154397
Aspn	16.8794	-1.52865	0.532738	-2.86942	0.00411222	0.0276894
Tmem184a	17.8843	-1.52902	0.489464	-3.12387	0.0017849	0.014792
Arhgef37	73.9538	-1.53491	0.510955	-3.00401	0.00266447	0.0201098
Ifit2	183.805	-1.54223	0.170529	-9.04384	1.51258e-19	3.77767e-17
Ptn	47.6176	-1.54277	0.311982	-4.94506	7.61213e-07	2.46754e-05
Hemgn	1621.9	-1.54478	0.445441	-3.46799	0.000524369	0.00563668
Gsta4	62.6153	-1.55338	0.266076	-5.83809	5.28022e-09	3.20576e-07
Cep70	70.3686	-1.55881	0.274703	-5.67454	1.3906e-08	7.49086e-07
Cd96	21.4089	-1.56426	0.380989	-4.10577	4.02969e-05	0.000706542
Hist3h2ba	427.609	-1.57687	0.395609	-3.98594	6.72145e-05	0.00107985
Atp6ap1l	13.7017	-1.59013	0.495663	-3.20809	0.00133621	0.0118896
Cxcl13	138.842	-1.59118	0.216968	-7.33369	2.23897e-13	3.02807e-11
Ccr3	81.975	-1.63703	0.22662	-7.22367	5.06043e-13	6.31921e-11
Ube2l6	74.3893	-1.64229	0.229591	-7.15312	8.48265e-13	1.04737e-10
Ahsp	1726.85	-1.64437	0.334313	-4.91865	8.7141e-07	2.7837e-05
Wif1	11.0028	-1.64657	0.624137	-2.63816	0.00833567	0.0463317
Gzma	43.2291	-1.67419	0.259328	-6.45586	1.07603e-10	9.53588e-09
Klrc2	6.76643	-1.67585	0.610419	-2.74542	0.00604342	0.0365298
Bche	17.5964	-1.69535	0.487562	-3.4772	0.000506671	0.00550723
Cmpk2	261.906	-1.70702	0.18241	-9.35816	8.11361e-21	2.70183e-18
Dyrk3	93.5009	-1.71058	0.430338	-3.97497	7.03884e-05	0.00111455
Xcr1	18.6767	-1.71245	0.455156	-3.76234	0.000168331	0.00226136
Tspan8	99.5359	-1.71399	0.289146	-5.92779	3.07045e-09	1.92807e-07
Lgals9	157.132	-1.72907	0.162706	-10.627	2.23225e-26	1.53313e-23
Ccl21	867.2	-1.73634	0.188498	-9.21145	3.21762e-20	9.55635e-18
Il12rb2	33.7768	-1.74086	0.306717	-5.6758	1.38042e-08	7.47264e-07
Sfrp4	17.2194	-1.74369	0.426254	-4.09074	4.30006e-05	0.000747679
Gzmk	22.6219	-1.75382	0.335757	-5.22347	1.75598e-07	7.20016e-06
Rsad2	1135.19	-1.76616	0.189143	-9.3377	9.84523e-21	3.18204e-18
Ms4a6bl	267.603	-1.76898	0.236011	-7.49532	6.61391e-14	9.69069e-12
Dhx58	113.021	-1.79343	0.214785	-8.34991	6.83168e-17	1.31708e-14
Rnf152	12.4925	-1.80231	0.567283	-3.17709	0.0014876	0.0128113
Ifit3	141.007	-1.80339	0.185383	-9.7279	2.29288e-22	1.00786e-19
Selp	49.3157	-1.81731	0.316025	-5.75053	8.89622e-09	5.0392e-07
Dsc2	13.8291	-1.8202	0.430693	-4.22621	2.37656e-05	0.000462231
Ms4a4c	29.1498	-1.8383	0.355041	-5.17772	2.24617e-07	8.84702e-06
Rhag	606.778	-1.85819	0.381501	-4.87072	1.11191e-06	3.43223e-05
Ly49i4	5.95275	-1.87556	0.65956	-2.84366	0.00445991	0.0292248
Ifi27	485.057	-1.87876	0.175958	-10.6773	1.29958e-26	1.02007e-23
Arl4a	146.111	-1.88218	0.394512	-4.77092	1.83387e-06	5.33132e-05
Sh2d1a	15.9636	-1.91393	0.442839	-4.32195	1.54659e-05	0.000318865
Snx22	14.607	-1.92474	0.466655	-4.12455	3.71461e-05	0.000664819
Serpini1	24.0409	-1.94292	0.379041	-5.12589	2.96132e-07	1.11065e-05
Tfcp2l1	8.01987	-1.94514	0.617236	-3.15137	0.00162504	0.013779
Xcl1	5.68019	-1.97096	0.685165	-2.87663	0.0040195	0.0272839
Olr1596	6.4635	-2.00715	0.661563	-3.03395	0.00241371	0.0187982
Spats2l	33.1861	-2.01593	0.328828	-6.13066	8.75142e-10	6.1647e-08
Wipf3	6.61016	-2.03621	0.747456	-2.72419	0.00644587	0.0383299
Klrb1c	5.57324	-2.10737	0.728623	-2.89227	0.00382474	0.0262688
Faslg	6.62016	-2.12077	0.62442	-3.39638	0.000682831	0.00700619
RGD1564534	5.04509	-2.14266	0.686434	-3.12144	0.00179967	0.0148696
Slc7a11	147.491	-2.14513	0.235013	-9.12774	6.99462e-20	1.87473e-17
Klrd1	20.1575	-2.16562	0.40155	-5.39316	6.92281e-08	3.17348e-06
Ifng	4.13669	-2.26963	0.743191	-3.0539	0.00225887	0.0178581
Rtp4	88.1441	-2.27436	0.235961	-9.63873	5.48641e-22	2.23297e-19
Ppbp	13.8573	-2.27543	0.620372	-3.66784	0.000244609	0.00304762
Ptprt	18.5465	-2.38163	0.535126	-4.4506	8.56302e-06	0.000193222
Isg15	72.8013	-2.38177	0.223552	-10.6543	1.6658e-26	1.22036e-23
Klrb1a	32.191	-2.3963	0.347574	-6.89436	5.41079e-12	5.71723e-10
Fbxo39	4.98224	-2.40187	0.75321	-3.18885	0.00142842	0.0124975
Ifi44	100.717	-2.43043	0.206004	-11.798	3.99802e-32	4.39342e-29
Cxcl17	7.77612	-2.46901	0.601365	-4.10568	4.03132e-05	0.000706542
Kcnv1	7.68065	-2.48244	0.818848	-3.03163	0.00243241	0.0188903
Irf7	745.945	-2.49242	0.13524	-18.4296	7.60098e-76	8.35272e-72
Phf11	129.069	-2.50207	0.219367	-11.4059	3.90938e-30	3.90547e-27
Usp18	100.153	-2.56763	0.243579	-10.5413	5.57371e-26	3.60291e-23
Fbn2	8.6422	-2.57205	0.798956	-3.21927	0.00128519	0.0115383
Mx2	241.424	-2.65729	0.154949	-17.1495	6.34224e-66	3.48474e-62
Phf11b	32.4825	-2.90951	0.340334	-8.54899	1.24174e-17	2.57462e-15
Mx1	675.628	-2.95253	0.173966	-16.9719	1.32489e-64	4.85308e-61
Olr1597	4.10318	-3.02763	1.05497	-2.86987	0.00410645	0.0276894
Tmprss2	5.29487	-3.08211	0.755806	-4.07791	4.54424e-05	0.000775415
Oas1b	61.1088	-3.08952	0.258839	-11.9361	7.67605e-33	1.0544e-29
Oas1i	23.1836	-3.24116	0.399983	-8.10324	5.35166e-16	9.33482e-14
Ly49i5	4.67165	-3.24813	0.984427	-3.29951	0.00096853	0.00920677
Defb52	10.0821	-3.26302	0.564498	-5.78039	7.45285e-09	4.35635e-07
Klra22	12.0136	-3.36943	0.660705	-5.09975	3.40101e-07	1.2294e-05
Gzmb	37.2245	-3.37221	0.349367	-9.65236	4.8038e-22	2.03035e-19
Oas2	32.8106	-3.9955	0.395425	-10.1043	5.28666e-24	3.22512e-21
Ly49s6	5.71369	-4.05451	1.0712	-3.78502	0.000153698	0.00211387
Oas1a	66.0456	-4.41384	0.302083	-14.6114	2.37713e-48	4.35371e-45
Ddx3	90.1946	-22.8978	3.67861	-6.22459	4.82817e-10	3.51369e-08

## Sheet: KRV KO vs uninf KO (bulk)
Supplemental File 1. Differential expression results from bulk and single-cell RNA-sequencing
KRV ko vs uninf ko (bulk RNA-seq)
	baseMean	log2FoldChange	lfcSE	stat	pvalue	padj		log2FC>4.0	GO Term increased	Count	%	P-Value	Benjamini
Irg1	294.182	9.13041	0.863161	10.5779	3.77419e-26	8.59733e-24			response to lipopolysaccharide	10	25	2.9e-09	1.3e-06
C1qtnf9	8.30153	7.03966	1.5211	4.628	3.69219e-06	5.64966e-05			cellular response to interferon-gamma	6	15	1.3e-07	2.9e-05
Hk3	494.435	6.75198	0.346598	19.4807	1.60001e-84	4.82924e-81			cellular response to interleukin-1	6	15	1.4e-06	0.00018
Tm4sf19	5.00535	6.45801	1.56204	4.13435	3.55959e-05	0.000411243			inflammatory response	8	20	1.7e-06	0.00018
Ccl12	7.96046	6.12076	1.53788	3.98	6.89163e-05	0.000732417			cellular response to tumor necrosis factor	6	15	6.3e-06	0.00056
Ccl9	66.0183	6.08878	0.667997	9.11499	7.86792e-20	9.59489e-18			response to tumor necrosis factor	4	10	4.6e-05	0.0034
Plet1	3.46697	5.98035	1.6335	3.66106	0.000251178	0.00223455			chemokine-mediated signaling pathway	4	10	0.0002	0.011
Nos2	68.4779	5.96327	0.65198	9.1464	5.88632e-20	7.32634e-18			neutrophil chemotaxis	4	10	0.00021	0.011
Spp1	4.84886	5.96005	1.57803	3.77691	0.000158788	0.00151785			cellular response to dexamethasone stimulus	4	10	0.00022	0.011
C6	45.2612	5.95596	0.876108	6.7982	1.05935e-11	4.61715e-10			response to steroid hormone	4	10	0.00024	0.011
Ubd	797.22	5.9355	0.250889	23.6579	9.79269e-124	5.91136e-120			positive regulation of inflammatory response	4	10	0.00027	0.011
Oas1a	66.0456	5.83769	1.47783	3.95017	7.80955e-05	0.000816318			positive regulation of apoptotic process	6	15	0.00052	0.019
Lipg	6.34534	5.82381	1.54185	3.77715	0.000158633	0.00151757			lymphocyte chemotaxis	3	7.5	0.00087	0.03
Sctr	23.0079	5.68099	0.922466	6.15847	7.34493e-10	2.41622e-08
Car4	3.57857	5.55276	1.62352	3.42021	0.000625728	0.0048918		log2FC>3.0	GO Term increased	Count	%	P-Value	Benjamini
Wfdc18	3.58936	5.54491	1.71779	3.22792	0.00124694	0.0087474			cellular response to interferon-gamma	8	11.6	1.3e-09	5.6e-07
Abcb1b	69.7433	5.51328	0.531173	10.3794	3.07558e-25	6.18859e-23			response to lipopolysaccharide	12	17.4	2e-09	5.6e-07
Rtn4rl2	2.38724	5.3989	1.72606	3.12788	0.00176072	0.0115841			inflammatory response	11	15.9	5e-08	9.3e-06
Gzma	43.2291	5.24372	1.06573	4.92029	8.64167e-07	1.55254e-05			cellular response to interleukin-1	7	10.1	9.3e-07	0.00013
Kctd19	8.06837	5.18277	1.42284	3.64255	0.000269956	0.00237443			cellular response to tumor necrosis factor	7	10.1	5.5e-06	0.00061
Ido1	3.49392	5.05265	1.62703	3.10544	0.00189999	0.0122797			chemokine-mediated signaling pathway	5	7.2	4e-05	0.0034
Ass1	211.615	5.04451	0.298737	16.8861	5.69197e-64	7.63546e-61			neutrophil chemotaxis	5	7.2	4.3e-05	0.0034
Krt14	10.4987	4.99679	1.41658	3.52735	0.000419736	0.00345666			lymphocyte chemotaxis	4	5.8	5.3e-05	0.0037
C2	1000.45	4.97837	0.186885	26.6387	2.41833e-156	2.91965e-152			positive regulation of inflammatory response	5	7.2	5.9e-05	0.0037
Serpina3n	30.4698	4.85443	0.706493	6.87117	6.36775e-12	2.91204e-10			defense response to virus	6	8.7	7e-05	0.0039
Upp1	73.7985	4.78761	0.501007	9.55597	1.22429e-21	1.69164e-19			response to virus	5	7.2	0.00017	0.0077
Cdkn1a	131.662	4.7014	0.36871	12.7509	3.08016e-37	1.69031e-34			monocyte chemotaxis	4	5.8	0.00017	0.0077
Tm4sf4	2.85953	4.66022	1.73392	2.68768	0.0071951	0.0357622			response to tumor necrosis factor	4	5.8	0.00022	0.0093
Ctla4	2.83348	4.51866	1.7191	2.62851	0.00857607	0.041267			cellular response to lipopolysaccharide	6	8.7	0.00024	0.0097
Chac1	12.578	4.49178	1.11293	4.03599	5.43735e-05	0.000597316			wound healing	5	7.2	0.00085	0.031
Slc13a3	3.3265	4.46168	1.55225	2.87434	0.00404876	0.0226029			cellular response to dexamethasone stimulus	4	5.8	0.001	0.036
Timp1	72.7724	4.34658	0.432591	10.0478	9.39486e-24	1.55376e-21			response to steroid hormone	4	5.8	0.0011	0.037
Oasl	73.8479	4.33319	0.614547	7.05103	1.77596e-12	8.97118e-11
Serpine1	51.8437	4.28299	0.492651	8.69376	3.50642e-18	3.49859e-16		log2FC>2.0	GO Term increased	Count	%	P-Value	Benjamini
Tnc	107.55	4.26698	0.383918	11.1143	1.06893e-28	3.39609e-26			immune response	23	13.9	8.1e-16	9.5e-13
Wfdc21	4.44992	4.2429	1.49838	2.83165	0.0046308	0.0250819			response to lipopolysaccharide	23	13.9	2.1e-15	1.2e-12
Cxcl9	105.614	4.13031	0.428345	9.64248	5.28959e-22	7.60253e-20			inflammatory response	21	12.7	7.7e-13	3e-10
Ces2c	5.59224	4.08509	1.26859	3.22019	0.00128107	0.00896603			cellular response to interferon-gamma	11	6.7	8.4e-11	2.5e-08
Ccl2	64.5896	4.07358	0.492447	8.27211	1.31605e-16	1.12686e-14			cellular response to interleukin-1	12	7.3	6.4e-10	1.5e-07
Gipc2	7.94604	4.04373	1.20012	3.36943	0.000753236	0.00571939			neutrophil chemotaxis	10	6.1	1.3e-09	2.5e-07
Cyp4b1	23.2053	4.02591	0.580407	6.93636	4.0232e-12	1.89735e-10			response to virus	10	6.1	3e-08	5e-06
Gpnmb	1051.48	3.9869	0.176104	22.6394	1.77326e-113	7.13619e-110			wound healing	11	6.7	1.1e-07	1.7e-05
Il31ra	7.56467	3.97587	1.1219	3.54389	0.000394272	0.00328506			cellular response to lipopolysaccharide	12	7.3	1.7e-07	2.3e-05
Olr1	35.0122	3.90008	0.534882	7.29148	3.06569e-13	1.77943e-11			response to tumor necrosis factor	7	4.2	4.3e-07	5.1e-05
Ccl7	56.3135	3.88495	0.520574	7.46282	8.4691e-14	5.38145e-12			antigen processing and presentation of peptide antigen via MHC class I	7	4.2	5.2e-07	5.5e-05
Tmem158	5.94782	3.75494	1.18133	3.17857	0.00148003	0.0100895			positive regulation of inflammatory response	8	4.8	9.9e-07	9.7e-05
Oas2	32.8106	3.71529	1.39455	2.66415	0.00771842	0.0378337			defense response to virus	10	6.1	1.4e-06	0.00013
Sec14l4	5.01711	3.62805	1.23629	2.93462	0.00333958	0.0194495			cellular response to tumor necrosis factor	10	6.1	1.9e-06	0.00016
Fam89a	5.43334	3.6137	1.1682	3.09339	0.00197882	0.0126537			positive regulation of ERK1 and ERK2 cascade	11	6.7	4.1e-06	0.00032
Krt18	25.0267	3.61253	0.749307	4.82116	1.42729e-06	2.42447e-05			negative regulation of viral genome replication	6	3.6	4.8e-06	0.00035
Dhx58	113.021	3.60605	0.449735	8.01817	1.07335e-15	8.09909e-14			monocyte chemotaxis	6	3.6	6.7e-06	0.00046
Isg15	72.8013	3.58807	0.596287	6.01735	1.77291e-09	5.46434e-08			chemokine-mediated signaling pathway	7	4.2	8.3e-06	0.00054
Ptprn	4.15518	3.54923	1.25165	2.83563	0.00457348	0.0248698			cellular response to interferon-beta	6	3.6	1.1e-05	0.00066
F10	55.0783	3.5177	0.395636	8.89124	6.04283e-19	6.63228e-17			response to glucocorticoid	9	5.5	1.7e-05	0.001
Tnfrsf11b	14.3532	3.51459	0.765458	4.59148	4.40103e-06	6.60867e-05			lymphocyte chemotaxis	5	3	3.2e-05	0.0018
Apol9a	27.91	3.50676	0.679236	5.16281	2.43271e-07	4.93616e-06			response to drug	16	9.7	4.1e-05	0.0022
Sucnr1	12.1107	3.46957	0.795103	4.36367	1.27896e-05	0.00016968			defense response	6	3.6	5.1e-05	0.0026
Mx2	241.424	3.37056	0.351178	9.59787	8.16151e-22	1.15922e-19			positive regulation of angiogenesis	8	4.8	6e-05	0.003
Marco	26.407	3.29385	0.662625	4.97091	6.6639e-07	1.23017e-05			innate immune response	11	6.7	7.6e-05	0.0036
Fcgr3a	579.393	3.28004	0.197896	16.5746	1.06391e-61	1.16768e-58			cellular response to organic cyclic compound	8	4.8	7.9e-05	0.0036
Gbp2	1843.6	3.23861	0.174906	18.5162	1.52714e-76	3.07285e-73			defense response to bacterium	8	4.8	0.00014	0.0059
Vsig4	24.2821	3.19597	0.621075	5.14587	2.66277e-07	5.34013e-06			negative regulation of T cell proliferation	5	3	0.00032	0.013
Bcat1	146.641	3.18396	0.26827	11.8685	1.72536e-32	7.71493e-30			positive regulation of apoptotic cell clearance	3	1.8	0.0007	0.028
Bhlha15	85.0916	3.15761	0.30665	10.2971	7.26156e-25	1.36983e-22			response to nutrient	7	4.2	0.0011	0.043
Ms4a14	6.00769	3.11075	1.0458	2.97453	0.00293437	0.0175683			cytokine-mediated signaling pathway	7	4.2	0.0011	0.043
Slc41a2	45.9825	3.10405	0.392097	7.91653	2.44232e-15	1.75513e-13			positive regulation of vascular endothelial growth factor production	4	2.4	0.0012	0.044
Akr1b8	7.25771	3.08624	0.822471	3.75239	0.000175154	0.00165077			cellular response to drug	6	3.6	0.0014	0.049
Clec12a	21.0917	3.05816	0.585622	5.22206	1.76939e-07	3.75428e-06			response to type I interferon	3	1.8	0.0014	0.049
Il1rn	261.454	3.04166	0.231645	13.1307	2.19581e-39	1.47278e-36			receptor-mediated endocytosis	6	3.6	0.0014	0.049
Oscar	12.7195	3.03026	0.664466	4.56045	5.10441e-06	7.49162e-05			response to cytokine	6	3.6	0.0015	0.049
Cst7	51.9399	2.99656	0.37682	7.95224	1.83167e-15	1.33215e-13			cellular response to dexamethasone stimulus	5	3	0.0015	0.049
Wnt6	14.1135	2.95089	0.626067	4.71338	2.43642e-06	3.93247e-05
Sectm1b	4.9164	2.93746	1.06015	2.7708	0.00559195	0.0290748		log2FC<-1.0	GO Term decreased	Count	%	P-Value	Benjamini
Tnfrsf17	21.2904	2.93275	0.530913	5.52398	3.31405e-08	8.18212e-07			cell adhesion	34	5.6	5.3e-12	1.4e-08
Oas3	30.9774	2.92403	0.594089	4.92187	8.57212e-07	1.54465e-05			chemokine-mediated signaling pathway	13	2.1	1.2e-07	0.00017
Oasl2	140.235	2.92189	0.281117	10.3938	2.64475e-25	5.41187e-23			transmembrane receptor protein tyrosine kinase signaling pathway	15	2.5	2.1e-07	0.00019
C3	487.811	2.91585	0.168051	17.351	1.93883e-67	3.34392e-64			cell-matrix adhesion	14	2.3	4.8e-07	0.00033
Rnf128	19.222	2.85163	0.541947	5.26182	1.42638e-07	3.09168e-06			positive regulation of GTPase activity	32	5.3	2.1e-06	0.0012
Vcan	270.429	2.82572	0.265913	10.6265	2.24468e-26	5.41999e-24			positive regulation of endothelial cell migration	10	1.7	3.3e-06	0.0015
Pla2g2d	1082.11	2.80466	0.16606	16.8894	5.38116e-64	7.63546e-61			heterophilic cell-cell adhesion via plasma membrane cell adhesion molecules	10	1.7	9e-06	0.0035
Atf3	37.4207	2.76263	0.434859	6.35294	2.11244e-10	7.613e-09			T cell costimulation	7	1.2	4e-05	0.011
Cd5l	2219.73	2.75373	0.164218	16.7688	4.13052e-63	4.98678e-60			cell maturation	9	1.5	4.2e-05	0.011
Sdc1	175.326	2.74606	0.214736	12.7881	1.91164e-37	1.09901e-34			aging	25	4.1	4.3e-05	0.011
Slamf8	103.237	2.74123	0.270023	10.1519	3.25072e-24	5.68782e-22			inflammatory response	24	4	4.8e-05	0.011
Oas1b	61.1088	2.71698	0.617515	4.39986	1.08321e-05	0.000146118			positive regulation of calcium-mediated signaling	7	1.2	5.2e-05	0.011
Ehf	7.34386	2.70422	0.916232	2.95146	0.00316279	0.0186429			regulation of ion transmembrane transport	13	2.1	5.6e-05	0.011
Cd14	126.925	2.70137	0.251701	10.7325	7.16617e-27	1.9226e-24			peptidyl-tyrosine phosphorylation	14	2.3	6.2e-05	0.011
Fgg	7.37294	2.68938	0.949012	2.83388	0.00459872	0.024953			leukocyte chemotaxis	6	1	6.2e-05	0.011
Erbb3	45.3942	2.68015	0.367254	7.29783	2.9245e-13	1.70568e-11			immune response	22	3.6	8.2e-05	0.013
Mzb1	436.328	2.67607	0.23417	11.4279	3.03271e-30	1.04611e-27			positive regulation of gene expression	27	4.5	8.5e-05	0.013
Igtp	603.16	2.64913	0.185835	14.2553	4.15597e-46	3.58393e-43			single organismal cell-cell adhesion	13	2.1	9e-05	0.013
Gbp5	439.458	2.64414	0.224177	11.7949	4.14773e-32	1.72674e-29			cell surface receptor signaling pathway	18	3	9.2e-05	0.013
Tmem97	208.312	2.61899	0.231132	11.3311	9.20106e-30	3.08568e-27			platelet activation	8	1.3	9.5e-05	0.013
Trem3	11.4606	2.61195	0.661385	3.94922	7.84071e-05	0.000818866			cell migration	18	3	0.00013	0.016
Cxcl16	151.288	2.61085	0.241126	10.8277	2.54395e-27	7.14259e-25			intracellular signal transduction	27	4.5	0.00013	0.016
Enpp3	60.3058	2.60737	0.359583	7.2511	4.13394e-13	2.34315e-11			chemotaxis	10	1.7	0.00014	0.016
RGD1309808	63.0482	2.60579	0.324563	8.02859	9.85988e-16	7.53407e-14			blood coagulation	10	1.7	0.00018	0.02
Il12rb1	8.02611	2.60023	0.904399	2.87509	0.00403912	0.0225703			positive regulation of angiogenesis	13	2.1	0.00025	0.028
Prdx5	316.346	2.59201	0.193638	13.3859	7.31319e-41	5.19365e-38			adaptive immune response	10	1.7	0.00031	0.031
Rtp4	88.1441	2.58489	0.439469	5.88185	4.05703e-09	1.19757e-07			regulation of axonogenesis	7	1.2	0.00031	0.031
Hdc	7.62473	2.57377	0.898054	2.86594	0.00415769	0.0230583			integrin-mediated signaling pathway	11	1.8	0.00033	0.032
Slc11a1	346.558	2.57359	0.185635	13.8637	1.05109e-43	8.45987e-41			positive regulation of cell-cell adhesion	6	1	0.00036	0.034
Myrf	114	2.56441	0.282523	9.07683	1.11787e-19	1.32314e-17			T cell receptor signaling pathway	8	1.3	0.00047	0.042
Cma1	23.0109	2.55231	0.557989	4.57412	4.78224e-06	7.07549e-05			regulation of endothelial cell differentiation	4	0.7	0.00054	0.047
RT1-CE5	581.464	2.5509	0.175541	14.5317	7.63489e-48	7.09046e-45
Ifit3	141.007	2.54666	0.319508	7.97058	1.57937e-15	1.15562e-13
Cryba4	5.91263	2.54372	0.930014	2.73514	0.00623535	0.0318306
Socs1	44.9412	2.54323	0.439602	5.7853	7.23821e-09	2.02285e-07
Lgals3	699.51	2.53691	0.194738	13.0273	8.55495e-39	5.1642e-36
Slfn3	1369.27	2.50986	0.226544	11.0789	1.58812e-28	4.91625e-26
Mcpt4	10.6431	2.47615	0.79363	3.12003	0.00180831	0.0118073
Mmp12	24.263	2.47179	0.5682	4.3502	1.36012e-05	0.000178875
MGC105567	117.994	2.46619	0.340291	7.24728	4.25217e-13	2.38774e-11
RT1-A1	61.5052	2.466	0.346971	7.10721	1.18409e-12	6.18854e-11
Eno2	17.4332	2.45629	0.557041	4.40952	1.03599e-05	0.000140692
RT1-A2	1316.29	2.45552	0.219949	11.164	6.11553e-29	1.99548e-26
Egr2	30.0514	2.45235	0.413016	5.93765	2.89131e-09	8.74856e-08
Sod2	575.995	2.44059	0.211549	11.5368	8.61099e-31	3.05766e-28
Ms4a7	26.0398	2.43853	0.49139	4.96253	6.9582e-07	1.28058e-05
Ptprv	32.5042	2.43714	0.397025	6.1385	8.33022e-10	2.71813e-08
Zbp1	73.8482	2.4333	0.342586	7.10274	1.22306e-12	6.33734e-11
Kcnq1	11.9212	2.4154	0.629103	3.83945	0.000123312	0.00122632
Il18bp	139.875	2.40346	0.251533	9.55524	1.23303e-21	1.69164e-19
Plat	34.1152	2.39786	0.404568	5.92697	3.08579e-09	9.31368e-08
RT1-T24-3	195.472	2.37176	0.255295	9.29029	1.53862e-20	1.9974e-18
Tnf	48.4471	2.3683	0.345186	6.86093	6.84118e-12	3.10502e-10
Irgm	298.66	2.36665	0.222384	10.6422	1.89681e-26	4.77087e-24
Gpr84	8.60334	2.3604	0.693754	3.40236	0.000668062	0.00517352
Creld2	251.732	2.34147	0.201191	11.638	2.64105e-31	1.02856e-28
Sdc4	316.987	2.33923	0.194433	12.0311	2.44e-33	1.133e-30
St8sia6	19.0823	2.30486	0.493917	4.6665	3.06372e-06	4.78502e-05
RT1-A3	394.284	2.28568	0.389579	5.86707	4.43573e-09	1.29982e-07
Sulf1	48.2045	2.27389	0.321014	7.08348	1.40578e-12	7.16119e-11
RT1-CE15	70.4806	2.26683	0.325922	6.95514	3.52208e-12	1.6741e-10
Cd300lf	53.7325	2.25993	0.321252	7.03474	1.9963e-12	9.87761e-11
Cebpb	173.977	2.25571	0.275718	8.18125	2.80925e-16	2.32302e-14
Itgam	285.915	2.2297	0.204685	10.8933	1.24057e-27	3.56605e-25
RT1-CE10	85.3367	2.22343	0.31364	7.08912	1.34963e-12	6.93367e-11
Ckap4	214.483	2.20845	0.219411	10.0654	7.85761e-24	1.31757e-21
Stat1	2289.87	2.20263	0.145912	15.0956	1.73187e-51	1.7424e-48
Lst1	70.0301	2.20154	0.272935	8.06618	7.25307e-16	5.61323e-14
Cpa3	21.9152	2.19435	0.572975	3.82975	0.000128271	0.00126832
Chi3l1	218.359	2.16947	0.205043	10.5806	3.66666e-26	8.513e-24
Nampt	418.518	2.15944	0.20733	10.4155	2.10726e-25	4.38637e-23
Ccl6	110.828	2.15685	0.50678	4.25599	2.08123e-05	0.00026038
Nqo1	18.5128	2.1519	0.523349	4.11179	3.92604e-05	0.00044875
Prrg4	13.6871	2.14419	0.588749	3.64193	0.000270597	0.00237767
Mt2A	15.5522	2.13082	0.543812	3.9183	8.91756e-05	0.000917832
Rab20	118.385	2.11464	0.243149	8.6969	3.41086e-18	3.43161e-16
Adamts3	83.6056	2.11383	0.286614	7.37516	1.64145e-13	9.95842e-12
A2m	80.5562	2.10751	0.280226	7.52074	5.44653e-14	3.53527e-12
Psmb9	428.709	2.09936	0.168589	12.4525	1.35481e-35	6.54264e-33
Rassf4	174.852	2.09305	0.219179	9.54953	1.30283e-21	1.76732e-19
Tap1	919.673	2.08593	0.166184	12.5519	3.88037e-36	1.95199e-33
RT1-N1	20.2719	2.06952	0.481001	4.30253	1.6886e-05	0.000217339
Rhbg	12.9797	2.06851	0.543029	3.80922	0.000139408	0.00135842
Tfec	93.1019	2.0648	0.279753	7.38079	1.5735e-13	9.59438e-12
Ppargc1b	67.5412	2.05366	0.300309	6.83848	8.00381e-12	3.56568e-10
Layn	40.1038	2.04871	0.358676	5.71187	1.11743e-08	2.99793e-07
Lyz2	6113.76	2.04584	0.18542	11.0336	2.63229e-28	7.9449e-26
Ada	155.33	2.04228	0.210367	9.70821	2.78168e-22	4.04616e-20
C5ar1	69.9693	2.03353	0.2982	6.81935	9.14512e-12	4.02953e-10
Slamf9	54.8106	2.02691	0.315887	6.41656	1.39387e-10	5.20997e-09
Ccr5	273.805	2.01579	0.237641	8.48252	2.20361e-17	2.07845e-15
Dram1	202.977	2.00798	0.223428	8.98714	2.53747e-19	2.86307e-17
Il1a	19.0617	2.00398	0.505457	3.96469	7.34926e-05	0.000773563
Krt8	43.7038	1.99583	0.406073	4.91495	8.88035e-07	1.58833e-05
Derl3	58.6271	1.99115	0.318429	6.25304	4.02543e-10	1.36514e-08
Zmynd15	33.5138	1.98782	0.399541	4.97527	6.51576e-07	1.20467e-05
Irf1	971.197	1.96743	0.145963	13.479	2.08045e-41	1.56983e-38
Myof	416.879	1.96177	0.166023	11.8162	3.21771e-32	1.38741e-29
Capg	458.992	1.95397	0.186538	10.475	1.12587e-25	2.47139e-23
Mcpt2	36.0258	1.94425	0.387319	5.01976	5.17368e-07	9.79026e-06
Gbp4	217.817	1.94354	0.226692	8.57346	1.00424e-17	9.77755e-16
Clec7a	81.2192	1.93969	0.293405	6.61096	3.81841e-11	1.55742e-09
Cndp2	381.086	1.92704	0.190375	10.1223	4.39931e-24	7.58755e-22
Fkbp2	62.8404	1.9159	0.360068	5.32093	1.03237e-07	2.29959e-06
MGC108823	510.955	1.90553	0.226539	8.41152	4.04744e-17	3.67404e-15
Pla2g7	77.0683	1.90447	0.259714	7.33298	2.25093e-13	1.33213e-11
Htr7	12.8006	1.90435	0.574558	3.31446	0.000918201	0.00674707
Irf7	745.945	1.90001	0.190269	9.98591	1.75675e-23	2.75444e-21
Bst2	227.263	1.88753	0.271221	6.95937	3.41798e-12	1.63104e-10
Ppt2	269.374	1.88747	0.188606	10.0075	1.41294e-23	2.24453e-21
Rnf19b	118.509	1.87994	0.240028	7.83214	4.7963e-15	3.36661e-13
Fkbp11	53.4102	1.86495	0.336127	5.54833	2.88416e-08	7.22417e-07
LOC100910973	1095.02	1.8562	0.210772	8.80668	1.28906e-18	1.35329e-16
Sgms2	32.1154	1.85613	0.395428	4.69398	2.67941e-06	4.26761e-05
Slc38a6	56.4855	1.85166	0.282706	6.54975	5.76329e-11	2.28132e-09
Bcl2a1	239.276	1.83625	0.26773	6.85858	6.95491e-12	3.13308e-10
Tnfaip2	676.554	1.82282	0.144916	12.5785	2.77391e-36	1.45606e-33
Mmp2	164.604	1.8178	0.21871	8.31145	9.45377e-17	8.21118e-15
Cd80	25.1275	1.81391	0.397668	4.56137	5.08214e-06	7.47341e-05
Cxcl10	243.852	1.81116	0.211472	8.56454	1.08507e-17	1.03969e-15
Atp1b1	235.366	1.80829	0.199653	9.05716	1.33897e-19	1.56945e-17
Tmem106a	85.0329	1.7984	0.27521	6.53464	6.37642e-11	2.50449e-09
Prodh2	9.72778	1.79681	0.613178	2.93032	0.00338609	0.0196256
Ifi47	939.86	1.79567	0.16747	10.7223	7.99528e-27	2.09841e-24
Ptger2	29.6675	1.79054	0.365139	4.90372	9.40402e-07	1.67703e-05
Ggct	22.8519	1.78719	0.425364	4.20156	2.65085e-05	0.00032327
Hook1	72.7843	1.78589	0.280691	6.36247	1.98539e-10	7.21978e-09
Phyhd1	86.9718	1.78193	0.248308	7.17629	7.16297e-13	3.84349e-11
Bspry	31.6175	1.78102	0.409486	4.3494	1.36512e-05	0.000179337
PVR	27.2689	1.7799	0.42715	4.16692	3.08739e-05	0.000364198
RT1-CE11	183.06	1.77828	0.231782	7.67219	1.69084e-14	1.14042e-12
Icam1	479.544	1.76682	0.149995	11.7792	4.99762e-32	2.01121e-29
RT1-CE4	12.7185	1.76668	0.571385	3.09193	0.0019886	0.0126917
MGC105649	86.5673	1.76481	0.244779	7.20982	5.60254e-13	3.07452e-11
Ptafr	265.511	1.76371	0.176026	10.0196	1.24971e-23	2.01169e-21
Dctpp1	79.0516	1.75442	0.255015	6.87965	6.0001e-12	2.75434e-10
Dtnb	93.4627	1.74942	0.232692	7.51816	5.55525e-14	3.58655e-12
Tnfrsf12a	11.409	1.73069	0.639568	2.70603	0.00680923	0.0343104
Adamts4	17.7318	1.73002	0.48268	3.5842	0.000338118	0.00287636
Ctss	648.811	1.72963	0.17405	9.93753	2.85833e-23	4.42418e-21
RT1-CE1	65.1205	1.72901	0.307136	5.62944	1.80791e-08	4.69394e-07
Sapcd2	42.2556	1.72312	0.347446	4.95939	7.07138e-07	1.29943e-05
Prdm1	141.382	1.72293	0.22387	7.69614	1.40241e-14	9.51195e-13
Cep55	62.2936	1.72185	0.300355	5.73273	9.88269e-09	2.6752e-07
Ehd1	883.692	1.71584	0.160866	10.6663	1.46328e-26	3.75876e-24
Xbp1	534.865	1.71011	0.178458	9.58269	9.45527e-22	1.32737e-19
Flnc	13.0248	1.70272	0.526797	3.23222	0.00122831	0.00864182
Txndc5	1449.93	1.70256	0.164383	10.3573	3.87869e-25	7.55281e-23
Txn1	146.291	1.70202	0.292439	5.8201	5.88132e-09	1.6906e-07
Ripk3	233.607	1.70038	0.189107	8.99164	2.43566e-19	2.77412e-17
Lgals3bp	689.421	1.69987	0.2082	8.16462	3.22446e-16	2.63033e-14
Ddah1	17.942	1.69645	0.525124	3.23057	0.00123542	0.00867669
Dtx3l	672.999	1.69373	0.171826	9.85724	6.37775e-23	9.74665e-21
Cyba	476.961	1.68563	0.207389	8.12788	4.36854e-16	3.46983e-14
Mmp9	29.8458	1.68189	0.352833	4.76681	1.87161e-06	3.10384e-05
Lrrc59	642.972	1.67867	0.160493	10.4595	1.32612e-25	2.80881e-23
Fcnb	233.392	1.67661	0.195589	8.57209	1.0162e-17	9.81491e-16
Tlr1	106.614	1.67385	0.276301	6.05808	1.37755e-09	4.35372e-08
Ncr3	13.5546	1.65681	0.526503	3.14682	0.00165057	0.0109902
Alpl	16.9011	1.65253	0.460262	3.59041	0.000330162	0.00281699
Fcer1g	396.942	1.6495	0.185942	8.87103	7.24752e-19	7.88282e-17
Aldh4a1	112.35	1.64489	0.23838	6.90028	5.19017e-12	2.40591e-10
LOC498276	256.656	1.64367	0.18065	9.09862	9.14856e-20	1.10451e-17
Csf2ra	126.944	1.64363	0.27847	5.90237	3.58319e-09	1.06551e-07
Hsp90b1	3829.91	1.64167	0.1616	10.1588	3.02692e-24	5.45433e-22
Pla2g16	97.6234	1.64141	0.258613	6.34698	2.19581e-10	7.88988e-09
Plaur	21.6516	1.63679	0.420348	3.89388	9.86536e-05	0.00100765
Plekhb2	420.162	1.63606	0.175231	9.33661	9.94646e-21	1.3196e-18
C3ar1	34.3743	1.6327	0.373227	4.37456	1.21675e-05	0.000161961
Arl11	45.6976	1.61684	0.293832	5.50259	3.74249e-08	9.14636e-07
Galnt3	10.3209	1.61219	0.622416	2.59021	0.00959166	0.0449552
Nans	306.902	1.61174	0.171033	9.42354	4.36116e-21	5.85025e-19
Tbxas1	98.3022	1.6098	0.21686	7.42322	1.14306e-13	7.11346e-12
Xdh	893.346	1.60514	0.154976	10.3573	3.87686e-25	7.55281e-23
Pcsk1	133.934	1.60328	0.265962	6.02825	1.6574e-09	5.18388e-08
Alcam	141.04	1.6013	0.259072	6.18089	6.37417e-10	2.11998e-08
Pgd	349.693	1.59563	0.18139	8.7967	1.40898e-18	1.46644e-16
Lap3	446.835	1.59541	0.154636	10.3172	5.89015e-25	1.12876e-22
Cd274	41.2868	1.59186	0.329104	4.83695	1.31847e-06	2.26751e-05
Egr1	21.0344	1.5914	0.450865	3.52965	0.000416102	0.00343491
Vwa5a	318.724	1.58682	0.207137	7.66072	1.84895e-14	1.24013e-12
Sulf2	161.147	1.57754	0.200531	7.86683	3.63747e-15	2.56814e-13
RT1-CE14	157.471	1.57525	0.203667	7.73441	1.03881e-14	7.16663e-13
Pstpip2	77.8315	1.57006	0.250496	6.2678	3.66185e-10	1.25595e-08
Sdf2l1	118.975	1.56981	0.221003	7.10313	1.21963e-12	6.33734e-11
Atp1a3	34.2262	1.56918	0.347542	4.51508	6.32921e-06	9.0003e-05
Pnp	1155.4	1.5691	0.170137	9.2226	2.8999e-20	3.72452e-18
Angptl4	164.82	1.5671	0.212067	7.38966	1.47205e-13	9.11386e-12
Wars	418.332	1.56664	0.17837	8.78307	1.59078e-18	1.6415e-16
Aoah	65.9226	1.56139	0.308377	5.06325	4.1217e-07	7.97456e-06
Acpp	13.383	1.55899	0.493973	3.15601	0.00159943	0.0107397
Snx24	61.9408	1.55705	0.283204	5.49799	3.84148e-08	9.35017e-07
Psme2	551.075	1.55451	0.151282	10.2756	9.07652e-25	1.68586e-22
Tubb6	89.5148	1.55339	0.259376	5.98895	2.11199e-09	6.4552e-08
Rhpn1	12.181	1.5505	0.586345	2.64435	0.00818475	0.0397324
Cfb	252.046	1.54178	0.504309	3.05721	0.00223409	0.0139825
Apobec1	97.5794	1.54102	0.263085	5.85749	4.69905e-09	1.37033e-07
Entpd1	377.666	1.53821	0.168301	9.13964	6.26611e-20	7.71947e-18
Aif1	779.055	1.53818	0.153232	10.0382	1.03537e-23	1.6892e-21
Ctsz	1315.09	1.53333	0.142846	10.7341	7.04043e-27	1.9226e-24
B3galnt1	40.2225	1.53228	0.386196	3.96763	7.25906e-05	0.000765403
Ethe1	46.8359	1.5261	0.316328	4.82443	1.40405e-06	2.3976e-05
Usp18	100.153	1.52308	0.372237	4.09168	4.2825e-05	0.000483202
Lilrb4	32.9203	1.5182	0.381587	3.97864	6.9311e-05	0.000735659
Ttc39b	46.5905	1.51567	0.327494	4.6281	3.69035e-06	5.64966e-05
Ifi27	485.057	1.51547	0.231253	6.5533	5.62809e-11	2.23513e-09
Parp3	61.7934	1.51038	0.292279	5.16759	2.37128e-07	4.83588e-06
Itgal	1621.86	1.50929	0.141949	10.6326	2.10141e-26	5.17762e-24
Sowahc	113.454	1.50786	0.233374	6.46112	1.03929e-10	3.94571e-09
Slc2a6	40.6744	1.49923	0.332284	4.5119	6.42495e-06	9.10935e-05
Snx10	72.413	1.49795	0.315201	4.75235	2.01065e-06	3.31167e-05
Nlrc4	127.029	1.49766	0.260088	5.7583	8.4967e-09	2.33138e-07
Anpep	147.03	1.49537	0.218018	6.85893	6.9379e-12	3.13308e-10
RGD1305807	17.3784	1.49531	0.483676	3.09155	0.00199112	0.0126921
Tifab	173.303	1.49508	0.208657	7.16526	7.76418e-13	4.14765e-11
Rnaset2	504.464	1.48853	0.201516	7.38668	1.50543e-13	9.2259e-12
LOC500300	13.4978	1.48248	0.498781	2.97221	0.00295661	0.0176708
Psap	9187.21	1.47963	0.145674	10.1571	3.07956e-24	5.46758e-22
Tcirg1	361.167	1.4776	0.186549	7.92072	2.36137e-15	1.70711e-13
Ly6c	45.4606	1.47677	0.339224	4.35339	1.34046e-05	0.000177255
Hmgn5	43.7986	1.47362	0.427112	3.4502	0.00056017	0.00445222
Mitf	88.6354	1.47189	0.265766	5.5383	3.0543e-08	7.60301e-07
Phgdh	163.508	1.47029	0.201818	7.28525	3.21083e-13	1.85476e-11
LOC681383	22.6178	1.46041	0.437995	3.3343	0.000855139	0.00636897
Pdia4	804.986	1.45827	0.149438	9.75839	1.69828e-22	2.53128e-20
Phlda1	37.3344	1.45592	0.35415	4.11103	3.939e-05	0.000449061
Ppa1	180.972	1.45528	0.202012	7.20391	5.85112e-13	3.18201e-11
Sec11c	68.4288	1.45365	0.277082	5.24627	1.55208e-07	3.34246e-06
Serping1	379.094	1.45316	0.176961	8.21173	2.18018e-16	1.82787e-14
Nr1h3	494.575	1.45299	0.178333	8.14764	3.71102e-16	3.00692e-14
Filip1	25.523	1.4526	0.391653	3.70891	0.000208157	0.00190963
Mcpt10	18.4349	1.45104	0.502904	2.88532	0.00391016	0.0219569
RGD1311946	43.4728	1.44985	0.325464	4.45472	8.40039e-06	0.000115379
Zfand2a	97.5017	1.44839	0.234493	6.1767	6.54543e-10	2.17096e-08
Fam213b	25.291	1.44639	0.410315	3.52508	0.000423355	0.00348409
RT1-S3	894.297	1.44183	0.172585	8.35432	6.58097e-17	5.88534e-15
Slc39a14	120.9	1.44066	0.25639	5.619	1.92065e-08	4.97597e-07
Msr1	189.645	1.43621	0.199021	7.21639	5.33875e-13	2.95664e-11
B2m	6083.81	1.43518	0.182012	7.88508	3.14324e-15	2.23226e-13
Psen2	115.687	1.43333	0.22765	6.29621	3.05008e-10	1.06735e-08
Ube2l6	74.3893	1.43141	0.340646	4.20205	2.64505e-05	0.000322889
Cd68	428.22	1.43042	0.159716	8.95605	3.36515e-19	3.76181e-17
Cyp7b1	35.5541	1.42963	0.362844	3.94007	8.14594e-05	0.00084708
Fosl2	12.4168	1.42866	0.559082	2.55536	0.0106078	0.0490118
Homer1	36.8433	1.42845	0.403831	3.53725	0.00040432	0.00335489
Ccl3	11.6063	1.42601	0.556727	2.56142	0.0104246	0.0483054
Slc31a2	49.8483	1.42041	0.284739	4.98846	6.08616e-07	1.13568e-05
Mt1a	61.8634	1.41641	0.304262	4.65524	3.23609e-06	5.0412e-05
Sod3	29.6053	1.41496	0.393042	3.60003	0.000318182	0.00272944
RT1-N3	277.334	1.41469	0.171617	8.24329	1.67542e-16	1.42446e-14
Smpdl3a	484.957	1.41073	0.250115	5.64032	1.69735e-08	4.41701e-07
Commd9	193.366	1.40929	0.191386	7.3636	1.7902e-13	1.06995e-11
Slc1a3	149.504	1.40905	0.200272	7.03567	1.98312e-12	9.85277e-11
P2ry2	74.14	1.40606	0.269389	5.21943	1.79474e-07	3.79473e-06
Cd44	603.277	1.40144	0.172044	8.14586	3.766e-16	3.03113e-14
RGD1309362	757.609	1.40121	0.20417	6.86295	6.74523e-12	3.07303e-10
Nostrin	107.233	1.3982	0.254059	5.50345	3.72429e-08	9.12037e-07
C1qb	1774.11	1.39354	0.192394	7.24312	4.38465e-13	2.45074e-11
Slc38a7	37.9973	1.39042	0.373179	3.72587	0.000194643	0.00180209
Pdia6	832.544	1.3823	0.140973	9.80546	1.06663e-22	1.60967e-20
RGD1305464	161.879	1.38007	0.24852	5.55317	2.80535e-08	7.04136e-07
Gale	47.3979	1.37889	0.312594	4.41113	1.02835e-05	0.000139811
Amigo2	31.1603	1.37787	0.359945	3.828	0.000129189	0.00127531
Fam195a	23.9769	1.37322	0.42515	3.22997	0.00123803	0.00868999
Mpped1	18.3132	1.37154	0.460862	2.97604	0.00291998	0.0175039
Ccdc134	89.8926	1.36903	0.256778	5.33159	9.73587e-08	2.18885e-06
Gadd45b	75.2146	1.36609	0.25917	5.27101	1.35675e-07	2.97278e-06
Prcp	257.971	1.36573	0.166128	8.22096	2.01874e-16	1.70435e-14
Jdp2	26.167	1.3647	0.398098	3.42804	0.000607967	0.00478799
Txndc11	319.761	1.35895	0.155109	8.76127	1.9307e-18	1.95877e-16
Slc41a1	234.959	1.35675	0.192439	7.05028	1.78557e-12	8.98217e-11
Bak1	182.625	1.35625	0.2005	6.76434	1.33915e-11	5.71293e-10
Chaf1b	45.4342	1.35536	0.32907	4.11876	3.80915e-05	0.00043798
Adam17	597.755	1.35158	0.156709	8.62479	6.4212e-18	6.30269e-16
Hck	631.324	1.3503	0.15553	8.68198	3.88947e-18	3.84898e-16
Ly49i9	44.9531	1.34866	0.362333	3.72216	0.000197524	0.00182736
Nek6	88.1775	1.34818	0.260618	5.17303	2.30333e-07	4.71323e-06
Pla2g4a	254.286	1.34775	0.205636	6.55404	5.60024e-11	2.23141e-09
Plin2	459.189	1.3469	0.176299	7.63984	2.17496e-14	1.44276e-12
Tmem150b	59.1075	1.3463	0.27719	4.85697	1.19197e-06	2.07525e-05
Rbm47	94.9675	1.34235	0.236875	5.66692	1.4539e-08	3.82418e-07
P2rx4	140.131	1.34093	0.219995	6.09529	1.09238e-09	3.48897e-08
Rab32	189.67	1.34049	0.193328	6.93378	4.0974e-12	1.92482e-10
B4galt5	67.7958	1.3397	0.26435	5.0679	4.02232e-07	7.80731e-06
Comt	476.096	1.33678	0.173479	7.70573	1.30099e-14	8.87396e-13
Ncf1	597.394	1.33338	0.147473	9.04154	1.54481e-19	1.77624e-17
Tapbp	874.389	1.33184	0.216854	6.14166	8.16615e-10	2.67181e-08
Acy1	53.552	1.33022	0.305773	4.35037	1.3591e-05	0.000178875
Stard5	52.6742	1.32924	0.303787	4.37557	1.21116e-05	0.000161395
Ckb	428.837	1.32908	0.197126	6.74228	1.55918e-11	6.60493e-10
Ccng1	517.911	1.32829	0.189281	7.01755	2.25793e-12	1.11265e-10
Mmp8	32.4923	1.3222	0.386148	3.42408	0.00061689	0.00483932
Rexo2	135.295	1.31896	0.212816	6.19765	5.73125e-10	1.91142e-08
Shank2	30.7917	1.31813	0.360359	3.65783	0.000254355	0.00225182
Dnajb11	280.852	1.31748	0.173427	7.59673	3.03715e-14	2.00369e-12
Ppm1n	50.2485	1.31151	0.328051	3.99787	6.39151e-05	0.000685299
Psmb10	381.31	1.3087	0.180538	7.24889	4.20204e-13	2.37062e-11
Ahcy	331.69	1.30748	0.177675	7.35885	1.85499e-13	1.10322e-11
Klra17	88.5799	1.30277	0.263653	4.94125	7.76246e-07	1.41352e-05
Scube3	19.939	1.30095	0.44875	2.89906	0.00374285	0.0212547
Pfkp	190.589	1.30056	0.20527	6.33582	2.3608e-10	8.45755e-09
Tcf7l2	75.3418	1.29899	0.248727	5.22257	1.76461e-07	3.75073e-06
Tlr5	455.732	1.29895	0.201224	6.45525	1.08039e-10	4.08889e-09
Igsf6	220.89	1.29844	0.210573	6.16622	6.99437e-10	2.31351e-08
Mocos	19.2856	1.29731	0.449896	2.88359	0.00393174	0.0220678
C1qa	2097.14	1.29361	0.166955	7.74821	9.31949e-15	6.46634e-13
Pter	84.208	1.29166	0.248135	5.20548	1.93496e-07	4.02772e-06
Srm	173.092	1.29051	0.201641	6.40004	1.55341e-10	5.75284e-09
Hebp1	46.8258	1.28944	0.319863	4.03121	5.54896e-05	0.000607367
Nrp2	314.7	1.2843	0.16236	7.91019	2.56989e-15	1.83587e-13
Hyou1	963.292	1.28356	0.150343	8.53757	1.37077e-17	1.30309e-15
Parp9	560.061	1.28352	0.154278	8.3195	8.83374e-17	7.72824e-15
Mertk	217.661	1.28307	0.195258	6.57115	4.99275e-11	2.01597e-09
Syn1	52.4161	1.28145	0.279985	4.57684	4.72061e-06	7.01007e-05
Fbxo27	20.6779	1.28079	0.443199	2.88987	0.00385403	0.0216921
Pacsin1	87.7751	1.27784	0.306127	4.17423	2.98992e-05	0.00035576
Papss2	146.139	1.27635	0.239607	5.32684	9.99383e-08	2.23851e-06
Slc6a12	44.5394	1.27439	0.305608	4.17002	3.04577e-05	0.0003598
N4bp2l1	107.616	1.27389	0.255298	4.98982	6.04369e-07	1.13125e-05
Edem1	1328.33	1.2705	0.125911	10.0904	6.0899e-24	1.03554e-21
Oma1	89.2208	1.26836	0.270922	4.68164	2.84583e-06	4.48534e-05
Hk2	153.689	1.26634	0.219231	5.77628	7.63687e-09	2.11954e-07
RT1-T24-4	292.329	1.26284	0.217664	5.80181	6.56026e-09	1.85485e-07
Calr	2457.17	1.26116	0.157991	7.98249	1.43405e-15	1.05569e-13
Clip2	267.958	1.25992	0.220012	5.72661	1.02459e-08	2.76114e-07
Sorbs3	107.101	1.25761	0.243398	5.16688	2.38038e-07	4.84626e-06
Vat1	367.197	1.25082	0.208962	5.98586	2.15253e-09	6.56251e-08
St14	26.1255	1.24939	0.407034	3.0695	0.00214417	0.0135182
Psat1	70.3661	1.24875	0.276415	4.51766	6.25279e-06	8.9443e-05
Mrpl22	54.1404	1.24848	0.305091	4.09215	4.27385e-05	0.000482678
Socs3	51.723	1.24697	0.299279	4.16658	3.09205e-05	0.000364198
Anxa3	1493.05	1.24333	0.152049	8.17716	2.90602e-16	2.38669e-14
Themis2	206.677	1.24135	0.197149	6.29651	3.04427e-10	1.06735e-08
Folr2	70.9395	1.23569	0.256457	4.8183	1.44788e-06	2.45165e-05
Pi16	19.0749	1.23487	0.482811	2.55766	0.0105378	0.0487444
Gmppb	71.4801	1.23261	0.258663	4.76531	1.88559e-06	3.12274e-05
Arfgap3	131.61	1.22911	0.216776	5.66996	1.42831e-08	3.76506e-07
Lman1	143.189	1.22613	0.214311	5.72127	1.05733e-08	2.84303e-07
C1s	978.438	1.22561	0.160414	7.64027	2.1677e-14	1.44276e-12
Melk	51.2828	1.22534	0.31979	3.8317	0.000127259	0.00126037
Uba7	113.31	1.22221	0.246597	4.95628	7.18539e-07	1.31638e-05
Znfx1	462.186	1.21938	0.151914	8.02675	1.0009e-15	7.59994e-14
Grn	2401.55	1.2176	0.138903	8.76587	1.85341e-18	1.89629e-16
Aldoa	1641.26	1.21462	0.150538	8.06853	7.11486e-16	5.54179e-14
Slc1a4	49.9002	1.21283	0.321755	3.76942	0.000163629	0.0015555
Trpm2	845.023	1.21144	0.149339	8.11204	4.97752e-16	3.92769e-14
Tapbpl	215.028	1.20931	0.192239	6.29066	3.16124e-10	1.09987e-08
Cd99	42.4375	1.20593	0.33499	3.59991	0.000318328	0.00272944
Fcgr2a	134.797	1.20467	0.240653	5.00584	5.56185e-07	1.04755e-05
Igsf8	111.654	1.2037	0.248725	4.83949	1.3017e-06	2.24186e-05
Psmb8	738.16	1.20353	0.148981	8.07842	6.56127e-16	5.14378e-14
Nod2	133.605	1.20043	0.215748	5.56404	2.63593e-08	6.65169e-07
Pld4	682.063	1.19289	0.167461	7.12339	1.05303e-12	5.55165e-11
Mgmt	57.5369	1.19221	0.31296	3.80946	0.000139271	0.00135818
Bri3	85.2155	1.18995	0.261926	4.54309	5.54353e-06	8.04412e-05
Gapdh	2478.51	1.18812	0.140751	8.44128	3.13884e-17	2.87085e-15
S1pr2	72.5102	1.18339	0.250443	4.72519	2.29905e-06	3.72569e-05
Aldh7a1	83.9359	1.18314	0.23498	5.03507	4.77675e-07	9.08184e-06
Dnajc22	23.0365	1.18246	0.386342	3.06066	0.0022085	0.013854
Apba1	17.4031	1.1806	0.458912	2.5726	0.0100936	0.0469236
Blvra	454.202	1.17854	0.179185	6.57723	4.79286e-11	1.94175e-09
Mnda	209.095	1.17777	0.247851	4.75192	2.01497e-06	3.31427e-05
Avpr1a	20.9261	1.17584	0.451645	2.60346	0.00922881	0.0436426
Ssr2	351.058	1.17565	0.168581	6.97382	3.08459e-12	1.48368e-10
Nme6	23.0408	1.17509	0.415785	2.82619	0.00471057	0.0254341
Plcl1	88.0228	1.17488	0.243793	4.81916	1.44163e-06	2.4445e-05
Cycs	388.15	1.1737	0.198331	5.91792	3.26046e-09	9.74346e-08
LOC691141	262.277	1.17306	0.195527	5.99949	1.97932e-09	6.0805e-08
Ggh	53.9543	1.17273	0.313708	3.73827	0.000185289	0.0017341
Cmklr1	131.166	1.16961	0.194252	6.02108	1.73259e-09	5.37725e-08
Gfra1	25.7022	1.1633	0.387365	3.0031	0.00267243	0.0162951
Pik3ap1	575.942	1.16222	0.154961	7.50012	6.37597e-14	4.07286e-12
Tmem150c	38.1705	1.16213	0.347257	3.34661	0.000818076	0.00613075
Tcp11l1	98.0715	1.16106	0.221416	5.24379	1.57311e-07	3.37939e-06
Fgr	460.996	1.15667	0.163239	7.08573	1.38318e-12	7.0759e-11
Ccr1	63.5475	1.15259	0.31746	3.63065	0.000282707	0.00246257
Ak2	412.077	1.1525	0.168993	6.81983	9.11458e-12	4.02953e-10
Slc2a9	142.697	1.15222	0.201035	5.73141	9.96016e-09	2.69014e-07
Ostc	198.105	1.15014	0.188874	6.08948	1.1328e-09	3.60851e-08
Atf5	37.1263	1.14958	0.359862	3.1945	0.00140075	0.00965804
Vmp1	370.226	1.14791	0.219342	5.23341	1.66409e-07	3.55584e-06
Parp14	2066.66	1.14395	0.15177	7.5374	4.79427e-14	3.12872e-12
Casp7	107.997	1.14309	0.208384	5.48551	4.12283e-08	9.95499e-07
Rab7b	27.8645	1.14307	0.398849	2.86593	0.00415786	0.0230583
Hprt1	330.369	1.14098	0.188995	6.0371	1.56908e-09	4.92038e-08
Cybb	844.99	1.13649	0.209384	5.42777	5.70618e-08	1.33768e-06
Trafd1	468.041	1.13147	0.15578	7.26324	3.77932e-13	2.16245e-11
Siglec1	2124.36	1.12904	0.192288	5.87161	4.31593e-09	1.27088e-07
Dpysl3	80.0844	1.12855	0.244861	4.60896	4.04695e-06	6.12267e-05
Ppapdc1b	70.128	1.12718	0.242786	4.64266	3.43945e-06	5.31683e-05
Aph1a	291.838	1.12465	0.17778	6.32607	2.51478e-10	8.95602e-09
Ifi44	100.717	1.12449	0.311076	3.61485	0.000300525	0.00259345
Tpi1	476.846	1.12446	0.173936	6.46478	1.01445e-10	3.86356e-09
Trappc2l	53.0317	1.12361	0.274499	4.0933	4.25285e-05	0.000481206
Matk	54.623	1.12257	0.270176	4.15496	3.2535e-05	0.000380247
Rnh1	387.667	1.12187	0.17604	6.3728	1.85607e-10	6.79041e-09
Cstb	210.288	1.11636	0.273492	4.08188	4.46735e-05	0.000501715
Amdhd2	77.8863	1.11563	0.252458	4.41909	9.9117e-06	0.000135061
Irak2	72.8004	1.11491	0.248249	4.49108	7.08627e-06	9.92488e-05
Gpc1	47.5932	1.11477	0.300968	3.70393	0.000212285	0.00194013
Mrpl38	42.9282	1.11465	0.335671	3.32065	0.000898074	0.00663959
Lum	33.5965	1.11411	0.343635	3.24214	0.00118637	0.00840063
Bco2	21.7904	1.11273	0.423156	2.62961	0.00854836	0.0411994
Il1b	203.223	1.11239	0.228799	4.86189	1.16272e-06	2.03442e-05
Prg2	51.1586	1.11091	0.411571	2.6992	0.00695059	0.0348226
Tlr4	182.119	1.11017	0.24381	4.55343	5.27771e-06	7.71402e-05
Htatip2	54.7545	1.10974	0.291714	3.80419	0.000142267	0.00138181
Atp6v0c	453.887	1.10925	0.154187	7.19418	6.28384e-13	3.38682e-11
C1qc	1537.06	1.10839	0.211853	5.23189	1.67782e-07	3.57887e-06
Cpxm1	42.6167	1.10663	0.355292	3.1147	0.00184131	0.0119839
Mrpl37	125.01	1.10625	0.224674	4.9238	8.48817e-07	1.5318e-05
Fscn1	260.651	1.10583	0.263156	4.20219	2.64346e-05	0.000322889
Epx	48.1668	1.1057	0.386436	2.86126	0.00421955	0.0233147
Impdh1	200.287	1.10492	0.199345	5.54272	2.97804e-08	7.4285e-07
Ccdc80	586.886	1.10278	0.171186	6.44202	1.17891e-10	4.43394e-09
Pim1	229.739	1.10216	0.228142	4.83101	1.3584e-06	2.33183e-05
Tdp1	36.4734	1.10197	0.358178	3.07661	0.00209371	0.0132481
Fes	140.468	1.10169	0.213438	5.16166	2.44774e-07	4.95757e-06
Hmga1	31.9665	1.10108	0.394963	2.78782	0.00530645	0.0279271
Ifit2	183.805	1.10033	0.232452	4.73357	2.206e-06	3.59163e-05
Stx3	40.2628	1.09771	0.33068	3.31955	0.00090163	0.0066516
Eml2	86.7328	1.0976	0.261076	4.20415	2.62068e-05	0.000321212
Pkm	923.282	1.09722	0.168397	6.51567	7.23646e-11	2.82737e-09
Nfkbil1	23.1092	1.09592	0.399556	2.74285	0.00609089	0.0311722
Nme2	450.124	1.09424	0.17312	6.3207	2.60384e-10	9.22903e-09
Egfr	28.0967	1.08833	0.407374	2.67158	0.00754944	0.0371412
Trpv2	120.662	1.0878	0.225634	4.82108	1.42781e-06	2.42447e-05
Etv5	122.518	1.08742	0.221138	4.91736	8.77175e-07	1.57175e-05
Ticam2	57.6932	1.08728	0.302601	3.59311	0.00032675	0.00278985
Rbp1	35.1915	1.08499	0.359135	3.02112	0.00251844	0.0154419
Ctsd	1217.18	1.0841	0.15747	6.88447	5.80021e-12	2.67275e-10
Thop1	102.07	1.0814	0.248386	4.35371	1.3385e-05	0.00017719
Gpr31	31.5094	1.08018	0.342733	3.15166	0.00162345	0.0108611
Mpeg1	1850.6	1.07984	0.18237	5.92115	3.19704e-09	9.60147e-08
Tkt	1397.36	1.07851	0.150823	7.15087	8.62317e-13	4.58624e-11
Sec61a1	779.584	1.07749	0.127532	8.44875	2.94437e-17	2.73441e-15
Trex1	125.467	1.07705	0.247459	4.35245	1.34625e-05	0.000177826
Fabp5	63.7169	1.07483	0.255225	4.21128	2.53925e-05	0.000312183
Prkcd	388.534	1.0731	0.168526	6.36757	1.92049e-10	7.00486e-09
LOC100158225	41.5181	1.07306	0.360105	2.97986	0.00288377	0.0173126
Metrnl	53.0855	1.07286	0.281506	3.81113	0.000138333	0.00135121
Sar1b	106.126	1.07126	0.219446	4.88166	1.05195e-06	1.85797e-05
Fam46a	108.534	1.06946	0.209582	5.10284	3.34596e-07	6.58984e-06
Spi1	229.355	1.06765	0.197367	5.40947	6.32106e-08	1.46758e-06
Errfi1	29.8994	1.06707	0.362836	2.94091	0.00327249	0.0191448
LOC24906	55.4565	1.06546	0.281356	3.78686	0.000152562	0.0014688
Tyrobp	387.171	1.06484	0.190723	5.58316	2.36183e-08	6.01569e-07
Lpcat2	79.0873	1.06455	0.238606	4.46154	8.13738e-06	0.000111894
Ugt1a9	266.955	1.06315	0.173807	6.11687	9.54297e-10	3.08054e-08
Arrdc4	23.2343	1.06291	0.407062	2.61117	0.00902333	0.0428648
Nudt9	94.7977	1.06144	0.24153	4.39463	1.10959e-05	0.000149011
Sectm1a	205.869	1.06091	0.183648	5.77687	7.61014e-09	2.11699e-07
Cd163	976.616	1.05798	0.175619	6.02431	1.69832e-09	5.28448e-08
Acp2	262.995	1.05736	0.189153	5.58999	2.27079e-08	5.79603e-07
Litaf	249.988	1.05639	0.166163	6.35759	2.04945e-10	7.40808e-09
Ly6e	579.665	1.05596	0.186225	5.67033	1.42522e-08	3.76506e-07
Rap2b	31.7893	1.05488	0.332804	3.16969	0.00152603	0.0103214
Znhit1	26.8294	1.05443	0.390279	2.70175	0.00689762	0.0346425
Rrm2	1111.57	1.05424	0.190423	5.53634	3.0886e-08	7.67256e-07
RT1-DMa	309.535	1.04778	0.19345	5.41626	6.08571e-08	1.41566e-06
Nfe2l2	369.229	1.04717	0.189537	5.52486	3.29751e-08	8.15797e-07
Hspa5	2177.37	1.04678	0.161372	6.4867	8.77347e-11	3.39494e-09
Stx18	64.0255	1.04383	0.28395	3.6761	0.000236823	0.00212894
Mmp19	62.3957	1.04166	0.260044	4.00571	6.18307e-05	0.000666502
Cds1	25.4196	1.04086	0.396114	2.62767	0.00859712	0.0413518
Rhbdf2	239.096	1.0399	0.197552	5.26391	1.41023e-07	3.0677e-06
Ccl24	38.7868	1.03916	0.295345	3.51845	0.000434081	0.0035554
LOC100911483	227.804	1.03905	0.187822	5.53212	3.16383e-08	7.84332e-07
Idh2	388.588	1.03579	0.141618	7.31397	2.59368e-13	1.52749e-11
Cd63	414.559	1.03537	0.152151	6.80492	1.01103e-11	4.42251e-10
Shtn1	99.3162	1.03449	0.243339	4.25122	2.12614e-05	0.000265174
Mocs1	82.8823	1.03276	0.247551	4.17189	3.0208e-05	0.000358076
Rnf114	346.757	1.02982	0.170288	6.04749	1.47116e-09	4.63743e-08
Il18	86.0969	1.02777	0.31145	3.29994	0.000967041	0.00702895
Tgm2	883.015	1.02738	0.158837	6.46812	9.92279e-11	3.8031e-09
Ddx58	167.798	1.02713	0.22745	4.51584	6.3066e-06	8.9836e-05
RGD1561157	27.4615	1.02587	0.361868	2.83492	0.00458376	0.0248942
Fam102b	205.721	1.024	0.285823	3.58264	0.000340133	0.00288575
Fez2	51.0878	1.02374	0.285713	3.58312	0.000339515	0.00288253
Rab13	55.0231	1.02369	0.312407	3.27678	0.00104997	0.00754988
Ldhb	135.568	1.02348	0.220946	4.63225	3.61705e-06	5.56999e-05
Smad1	118.56	1.0204	0.204602	4.98722	6.12537e-07	1.14123e-05
Ctla2a	214.546	1.02	0.198729	5.13263	2.85717e-07	5.67346e-06
Pgm3	44.4264	1.01918	0.298379	3.41572	0.000636125	0.0049612
Xylb	48.7289	1.01888	0.300837	3.38684	0.000707038	0.00543699
Hcls1	527.624	1.0185	0.166284	6.12507	9.06459e-10	2.94185e-08
P4hb	1532.8	1.01808	0.127246	8.00089	1.23525e-15	9.23448e-14
Gns	633.789	1.01608	0.162391	6.257	3.92449e-10	1.33466e-08
Them6	42.5052	1.01582	0.339015	2.99639	0.00273194	0.0165659
Ptges2	53.6031	1.01567	0.26419	3.84446	0.00012082	0.0012075
Atp6v1b2	505.925	1.01511	0.167345	6.066	1.31135e-09	4.15537e-08
Pik3r5	141.994	1.01489	0.200538	5.06085	4.17386e-07	8.06256e-06
Siva1	52.5282	1.01417	0.306273	3.31134	0.000928513	0.00680628
Daxx	263.547	1.01223	0.18664	5.42344	5.84622e-08	1.36521e-06
Paqr8	91.5286	1.01105	0.223387	4.52598	6.01149e-06	8.69182e-05
Ly86	256.142	1.01003	0.174571	5.78578	7.21786e-09	2.02184e-07
RGD1311756	23.2428	1.00745	0.37857	2.66119	0.00778648	0.0381055
Vps29	115.202	1.00699	0.269958	3.73017	0.000191351	0.00177843
RT1-Bb	524.132	1.00615	0.188089	5.34932	8.8286e-08	1.99229e-06
Cdh1	1371.33	1.00479	0.142061	7.07298	1.51644e-12	7.69242e-11
Pidd1	68.1912	1.00436	0.30868	3.25373	0.001139	0.00809845
Nelfe	77.9085	1.00383	0.257549	3.89763	9.71406e-05	0.000993038
Wt1	46.1152	-1.00033	0.274342	-3.6463	0.000266042	0.00234618
Galnt18	54.9624	-1.00155	0.272053	-3.68146	0.000231906	0.0020894
Macf1	5210.65	-1.00446	0.130022	-7.72535	1.11543e-14	7.65146e-13
Postn	219.45	-1.00497	0.221134	-4.5446	5.50405e-06	8.00607e-05
St6galnac3	30.4301	-1.00698	0.36719	-2.74239	0.00609947	0.0312029
Ell3	35.6083	-1.00876	0.302496	-3.3348	0.000853617	0.00636155
Tmem138	22.6714	-1.00929	0.376336	-2.6819	0.00732056	0.0362642
Reck	115.247	-1.00939	0.20965	-4.81466	1.47447e-06	2.49318e-05
Alas2	1708.78	-1.01203	0.368221	-2.74843	0.00598818	0.0307117
Cers4	46.777	-1.01314	0.294098	-3.44489	0.000571286	0.00452568
Cdc25b	1015.02	-1.01453	0.254096	-3.99271	6.53234e-05	0.00069792
Il16	342.785	-1.01552	0.161316	-6.29521	3.06979e-10	1.07114e-08
Gimap4	124.066	-1.01616	0.247147	-4.11154	3.93037e-05	0.00044875
Gatm	106.156	-1.01657	0.258396	-3.93416	8.34871e-05	0.000864442
Kpna1	153.527	-1.01833	0.239705	-4.24826	2.15434e-05	0.000267862
Mapk8ip1	28.876	-1.02235	0.329561	-3.10214	0.00192127	0.0123841
Ccr1l1	35.1965	-1.02258	0.363521	-2.81299	0.00490837	0.0262788
Fat4	396.928	-1.02264	0.15941	-6.41513	1.40705e-10	5.243e-09
Sell	424.135	-1.02281	0.182232	-5.61265	1.99246e-08	5.12899e-07
Mylk	1205.92	-1.02521	0.156055	-6.56954	5.04704e-11	2.0311e-09
Spon1	58.8622	-1.02546	0.274078	-3.74149	0.000182934	0.00171339
Mllt3	44.343	-1.02648	0.327349	-3.13574	0.00171419	0.0113151
St3gal2	368.569	-1.02696	0.269194	-3.81495	0.000136211	0.00133372
Nrbp2	26.6185	-1.03051	0.383069	-2.69013	0.00714239	0.0356175
Cav2	42.6039	-1.03153	0.361582	-2.85283	0.0043332	0.0237929
Ralgps2	95.5061	-1.03262	0.264297	-3.90704	9.34345e-05	0.000958399
Itga6	354.046	-1.03342	0.171461	-6.02714	1.66889e-09	5.20632e-08
Zap70	67.8856	-1.0365	0.246404	-4.20652	2.59333e-05	0.000318184
Notch3	547.539	-1.03672	0.191729	-5.40723	6.40086e-08	1.48326e-06
Yap1	34.8027	-1.03768	0.330531	-3.13943	0.00169279	0.0111984
Tmem252	38.5252	-1.0382	0.3022	-3.43548	0.000591497	0.00467353
Sike1	92.9765	-1.03886	0.247619	-4.1954	2.72395e-05	0.000329522
Cmah	157.568	-1.03935	0.273326	-3.80262	0.000143173	0.00138949
LOC501110	25.5497	-1.04086	0.408769	-2.54632	0.0108866	0.0499747
Ankrd61	27.8539	-1.04182	0.38802	-2.68496	0.00725376	0.0360093
Fam101a	29.1247	-1.04236	0.38915	-2.67854	0.00739433	0.0365568
Pdzd2	88.8207	-1.04423	0.250611	-4.16673	3.09001e-05	0.000364198
Twsg1	37.9168	-1.04461	0.307668	-3.39525	0.000685656	0.00528941
Lat	90.4596	-1.04522	0.250372	-4.17468	2.984e-05	0.000355636
F2rl2	23.6814	-1.04541	0.355201	-2.94314	0.003249	0.0190229
Fbln5	465.482	-1.04676	0.159442	-6.56511	5.1995e-11	2.0786e-09
Cd55	64.6523	-1.04749	0.287139	-3.64803	0.000264261	0.00233388
RT1-DOb	40.78	-1.05	0.30367	-3.45768	0.000544843	0.00435046
Bank1	310.295	-1.05491	0.20178	-5.22802	1.71335e-07	3.6482e-06
Map3k9	27.6992	-1.05498	0.360019	-2.93035	0.00338579	0.0196256
Fads2	121.758	-1.05622	0.308844	-3.41991	0.000626417	0.0048918
Acap1	369.804	-1.0563	0.168468	-6.27004	3.60957e-10	1.24155e-08
Dlc1	140.868	-1.059	0.230952	-4.58536	4.5321e-06	6.78018e-05
LOC684871	27.5282	-1.06107	0.3652	-2.90545	0.00366726	0.0209139
Mycl	19.933	-1.06239	0.414777	-2.56134	0.0104269	0.0483054
Cdh11	301.799	-1.06244	0.207432	-5.12186	3.02532e-07	5.98766e-06
Svip	30.2859	-1.06313	0.415928	-2.55604	0.010587	0.0489346
Ctse	323.985	-1.06367	0.235255	-4.52135	6.14465e-06	8.84199e-05
Bcar3	104.85	-1.06381	0.221119	-4.811	1.50177e-06	2.53578e-05
Inadl	135.722	-1.06515	0.220858	-4.82279	1.41561e-06	2.41053e-05
Rab11fip4	57.3698	-1.06627	0.261786	-4.07307	4.6398e-05	0.000517233
Ago4	56.8468	-1.06689	0.277681	-3.84213	0.00012197	0.00121597
Serpinb6b	124.445	-1.06747	0.226734	-4.70803	2.5012e-06	4.0209e-05
C1qtnf2	29.1686	-1.06809	0.348225	-3.06723	0.00216054	0.0135926
Slamf6	82.2765	-1.06873	0.286632	-3.7286	0.000192548	0.0017851
Cdh5	208.342	-1.06927	0.191961	-5.57025	2.54381e-08	6.45197e-07
Rab19	20.4236	-1.0708	0.419183	-2.55449	0.0106344	0.0490785
Fign	24.919	-1.07115	0.394269	-2.7168	0.00659157	0.033325
Gdf11	24.835	-1.07518	0.371785	-2.89195	0.00382864	0.0215996
Unc13b	38.4854	-1.0772	0.304393	-3.53884	0.000401888	0.00333929
Pik3c2b	137.718	-1.07772	0.250457	-4.30303	1.6848e-05	0.000217082
Smim3	31.2245	-1.07837	0.348631	-3.09314	0.00198048	0.0126577
Caskin2	111.548	-1.08106	0.233976	-4.6204	3.8301e-06	5.83112e-05
Oit3	19.1997	-1.08198	0.400477	-2.70172	0.00689809	0.0346425
Itgb3	295.683	-1.08251	0.206091	-5.25257	1.49992e-07	3.24525e-06
St8sia1	25.2234	-1.08437	0.362186	-2.99396	0.0027538	0.0166681
Ephb6	24.5897	-1.08474	0.366883	-2.95664	0.00311013	0.0183881
Gpr68	52.1899	-1.08491	0.278683	-3.893	9.90113e-05	0.00101045
Gsta4	62.6153	-1.08611	0.317067	-3.42549	0.000613682	0.00482356
Ephb2	26.7107	-1.08639	0.368554	-2.94772	0.00320128	0.0188165
Trib2	124.699	-1.08772	0.221203	-4.9173	8.77463e-07	1.57175e-05
Ttc39c	29.1511	-1.08796	0.341229	-3.18835	0.00143087	0.00982083
Stradb	266.805	-1.08846	0.285203	-3.81644	0.000135394	0.00132779
Inpp5f	222.077	-1.08979	0.167512	-6.50575	7.73091e-11	3.01081e-09
Sept1	206.863	-1.09009	0.200508	-5.43662	5.42993e-08	1.28038e-06
Galnt6	68.991	-1.09178	0.256163	-4.26205	2.02561e-05	0.000253684
Sptbn4	21.968	-1.09304	0.416271	-2.6258	0.00864459	0.0414975
Zfp397	44.8372	-1.09417	0.310786	-3.52063	0.000430515	0.00353099
Gpm6a	23.577	-1.09677	0.394855	-2.77764	0.00547549	0.0285757
Hs6st2	152.136	-1.09738	0.205189	-5.34814	8.88646e-08	2.00161e-06
Bcl11b	96.3289	-1.09751	0.215747	-5.08703	3.63718e-07	7.11697e-06
Pald1	92.2581	-1.09784	0.225567	-4.86703	1.13286e-06	1.98793e-05
Sox13	53.0708	-1.09795	0.296715	-3.70036	0.000215296	0.00196171
Enpp6	35.2219	-1.09812	0.321921	-3.41116	0.000646862	0.00503194
Pde3a	85.7225	-1.10034	0.215515	-5.10564	3.29685e-07	6.50374e-06
Gpr183	78.1028	-1.10292	0.282281	-3.90717	9.33849e-05	0.000958399
Chst15	85.9866	-1.10296	0.272722	-4.04427	5.24854e-05	0.000578154
Cybrd1	184.731	-1.10333	0.198304	-5.56384	2.63908e-08	6.65169e-07
Kctd15	21.0424	-1.10364	0.39434	-2.7987	0.00513095	0.0272051
Stox2	19.8831	-1.10409	0.411701	-2.68178	0.00732313	0.0362642
Prkce	65.8526	-1.10439	0.275935	-4.00236	6.27135e-05	0.000674813
Art4	174.136	-1.10589	0.278118	-3.97633	6.99868e-05	0.000741836
Ccdc62	21.3777	-1.10652	0.394343	-2.80597	0.00501648	0.0267155
Klhl14	46.7151	-1.10662	0.263769	-4.19544	2.72348e-05	0.000329522
Nup210l	46.8178	-1.10682	0.301102	-3.6759	0.00023701	0.00212904
Cadm1	20.5344	-1.10877	0.390596	-2.83865	0.00453044	0.0247038
Itk	132.93	-1.10995	0.211807	-5.24036	1.60264e-07	3.43062e-06
Axin2	26.3721	-1.11029	0.335292	-3.31141	0.000928285	0.00680628
Sstr3	62.1612	-1.11032	0.245666	-4.51963	6.1949e-06	8.88254e-05
Rpl37a-ps1	1107.79	-1.11351	0.388812	-2.86389	0.00418479	0.0231392
Tspan12	93.8737	-1.11505	0.243206	-4.58478	4.54462e-06	6.79049e-05
Tfdp2	406.7	-1.11599	0.259783	-4.29586	1.74018e-05	0.000223741
Egflam	68.9315	-1.11822	0.280794	-3.98236	6.82335e-05	0.00072644
Ackr3	93.2861	-1.11859	0.261844	-4.27197	1.9375e-05	0.000244479
Thbd	312.114	-1.11978	0.197348	-5.67414	1.3939e-08	3.69858e-07
Dhrs3	63.9432	-1.11998	0.26785	-4.18136	2.89772e-05	0.000346676
Plcxd2	16.8342	-1.12131	0.438379	-2.55786	0.0105318	0.0487354
Shroom4	25.6969	-1.12164	0.350061	-3.20413	0.00135472	0.00940515
Ets1	1283.42	-1.12479	0.15485	-7.26373	3.76558e-13	2.16245e-11
Asb1	106.84	-1.12704	0.294653	-3.82496	0.000130792	0.00128902
Atp2b4	435.347	-1.12742	0.245064	-4.60049	4.21499e-06	6.36094e-05
Fech	1135.03	-1.12765	0.268444	-4.20067	2.66126e-05	0.000323885
Cdh2	79.0069	-1.12862	0.245806	-4.59152	4.40027e-06	6.60867e-05
Flt1	264.929	-1.12925	0.181583	-6.21893	5.00554e-10	1.68804e-08
Slc7a11	147.491	-1.13024	0.285299	-3.96158	7.44547e-05	0.000781645
Adgrf5	223.513	-1.13033	0.203087	-5.56573	2.61064e-08	6.60759e-07
Tie1	241.693	-1.13159	0.213724	-5.29464	1.19248e-07	2.63197e-06
Rasal1	17.4328	-1.1324	0.413729	-2.73705	0.00619925	0.0316731
Itga8	250.593	-1.13303	0.225085	-5.03377	4.80936e-07	9.12946e-06
Sp4	164.877	-1.13414	0.237632	-4.77268	1.81787e-06	3.02719e-05
Sesn1	143.22	-1.13502	0.182935	-6.20451	5.48687e-10	1.83499e-08
Ehbp1	53.8044	-1.13696	0.271357	-4.18991	2.79061e-05	0.000336574
Dpt	241.867	-1.13708	0.243035	-4.67867	2.88748e-06	4.53914e-05
Eno3	21.331	-1.13803	0.401042	-2.83769	0.00454415	0.024757
Clk1	435.151	-1.13812	0.161514	-7.04661	1.83328e-12	9.18388e-11
Bmpr1a	66.3899	-1.14011	0.266884	-4.27192	1.93793e-05	0.000244479
Myct1	27.7396	-1.1405	0.341358	-3.34108	0.00083453	0.00623085
Kank3	63.5333	-1.14309	0.275849	-4.14389	3.41467e-05	0.000396016
Plekhh2	49.7599	-1.14469	0.280914	-4.07487	4.60402e-05	0.00051467
Elovl5	109.997	-1.14666	0.232112	-4.94011	7.80784e-07	1.41964e-05
Lck	207.422	-1.147	0.203358	-5.6403	1.69758e-08	4.41701e-07
Btbd3	27.8772	-1.149	0.338505	-3.39433	0.000687958	0.00530378
Kdr	465.874	-1.14998	0.155957	-7.37371	1.65944e-13	1.00172e-11
Adcy5	44.0947	-1.15061	0.27494	-4.18495	2.8523e-05	0.000342304
Col16a1	115.588	-1.15182	0.218778	-5.26478	1.40357e-07	3.05872e-06
Col23a1	28.5322	-1.15282	0.370753	-3.10941	0.00187461	0.0121547
Hs3st1	18.3758	-1.15389	0.44019	-2.62135	0.00875827	0.0419265
Lims2	58.5234	-1.15439	0.276056	-4.18173	2.89306e-05	0.000346507
Foxp1	134.813	-1.15642	0.200423	-5.7699	7.93205e-09	2.18639e-07
Kremen1	15.0542	-1.15764	0.441581	-2.62159	0.00875212	0.0419233
Tbcel	114.074	-1.16027	0.302615	-3.83414	0.000126005	0.00124898
Pkib	34.333	-1.16212	0.345687	-3.36177	0.00077444	0.00585461
Rsad2	1135.19	-1.1638	0.230855	-5.04123	4.62553e-07	8.84479e-06
Cacna1d	37.8174	-1.16411	0.337592	-3.44828	0.000564172	0.00447814
Arhgef18	359.533	-1.16478	0.170292	-6.83991	7.92439e-12	3.54338e-10
Hpse	105.372	-1.16492	0.21485	-5.42201	5.89337e-08	1.37356e-06
Satb1	232.096	-1.17048	0.180789	-6.4743	9.52548e-11	3.67416e-09
Cacna1c	20.052	-1.17171	0.404249	-2.89848	0.00374977	0.0212839
Ift81	21.1949	-1.17478	0.403588	-2.91084	0.0036046	0.020664
Spib	346.062	-1.17785	0.15843	-7.43454	1.04931e-13	6.59809e-12
Tmem206	50.0668	-1.17854	0.272913	-4.31837	1.57186e-05	0.000204495
Bbs10	36.5977	-1.17912	0.316248	-3.72845	0.00019266	0.0017851
Ctsw	85.987	-1.17962	0.233178	-5.05889	4.21702e-07	8.13293e-06
Cabp4	28.0206	-1.18064	0.365958	-3.22617	0.00125459	0.00879594
Gatsl2	44.9187	-1.18464	0.272814	-4.34231	1.40991e-05	0.000184819
Exoc3l1	81.6198	-1.1858	0.242613	-4.88762	1.02063e-06	1.8094e-05
Pmp22	47.1768	-1.18931	0.284033	-4.18721	2.82406e-05	0.000339591
Dtx4	49.4057	-1.18931	0.329301	-3.61163	0.000304283	0.002624
Plscr4	52.4175	-1.1916	0.310002	-3.84385	0.000121121	0.00120951
Ahsp	1726.85	-1.19255	0.409051	-2.9154	0.00355234	0.0204505
Sorcs2	37.5362	-1.19436	0.293641	-4.0674	4.75397e-05	0.000528983
Osbpl5	121.906	-1.19507	0.220351	-5.42351	5.84404e-08	1.36521e-06
Cxcl12	2001.31	-1.20256	0.142452	-8.44183	3.12415e-17	2.87085e-15
Scn7a	91.0677	-1.20392	0.267545	-4.49987	6.79962e-06	9.55667e-05
Serpine2	41.2394	-1.204	0.321536	-3.74452	0.000180742	0.00169681
Clec11a	21.7589	-1.20434	0.397198	-3.03209	0.0024287	0.0149983
Pcdh12	161.613	-1.20635	0.195669	-6.16525	7.03715e-10	2.3213e-08
Serpinb6	124.962	-1.20703	0.189207	-6.37939	1.778e-10	6.54443e-09
Cd22	561.614	-1.20728	0.171488	-7.04005	1.92174e-12	9.58728e-11
Cspg4	19.0525	-1.20954	0.390624	-3.09642	0.00195873	0.0125585
Pcdh18	156.254	-1.21057	0.182535	-6.63195	3.31278e-11	1.35577e-09
Tek	209.796	-1.21202	0.211229	-5.73794	9.58339e-09	2.61174e-07
Map2	19.6831	-1.21299	0.404614	-2.99791	0.00271839	0.0165003
Susd2	130.132	-1.21342	0.244927	-4.95423	7.26185e-07	1.32837e-05
Snca	46.7065	-1.2143	0.387645	-3.13252	0.00173315	0.0114216
Sox18	28.3927	-1.2166	0.378367	-3.21539	0.00130269	0.00909626
Mettl7a	69.3404	-1.21675	0.24664	-4.93332	8.08451e-07	1.46333e-05
Lmbr1l	22.2825	-1.21834	0.373875	-3.25868	0.00111933	0.00796798
Ophn1	77.3848	-1.22074	0.22812	-5.35131	8.73175e-08	1.97413e-06
Cbx7	89.7335	-1.22339	0.260512	-4.6961	2.65172e-06	4.2291e-05
Prex2	166.719	-1.22407	0.189962	-6.44374	1.16563e-10	4.39772e-09
Prkar2b	215.121	-1.22496	0.253696	-4.82844	1.37608e-06	2.35652e-05
Vwf	394.468	-1.225	0.207074	-5.91575	3.30362e-09	9.84806e-08
Stard10	21.5829	-1.22556	0.388115	-3.15772	0.00159006	0.0106886
Arhgap31	96.2669	-1.23067	0.210328	-5.85118	4.88087e-09	1.41651e-07
Antxr1	192.757	-1.23181	0.18048	-6.82519	8.78064e-12	3.89738e-10
Btla	64.1989	-1.23225	0.270963	-4.54767	5.4244e-06	7.90927e-05
Ccr7	96.4999	-1.23425	0.229369	-5.38107	7.40449e-08	1.69951e-06
Mctp2	55.8671	-1.23547	0.270449	-4.56823	4.91853e-06	7.25934e-05
LOC689064	10610.5	-1.2361	0.250351	-4.93747	7.91415e-07	1.43465e-05
Frem1	33.0388	-1.2378	0.331218	-3.73711	0.00018615	0.00173947
Efhd1	68.7292	-1.23919	0.271805	-4.5591	5.13733e-06	7.52706e-05
Ly9	46.6959	-1.2403	0.299095	-4.14685	3.37074e-05	0.000391674
Sept4	52.184	-1.24225	0.264797	-4.69133	2.71435e-06	4.31188e-05
Yod1	87.1102	-1.24239	0.271565	-4.57494	4.76366e-06	7.05664e-05
Plp1	21.7058	-1.24241	0.439716	-2.82547	0.00472112	0.0254797
Gimap9	84.6533	-1.24369	0.238425	-5.21626	1.82567e-07	3.84389e-06
Mtss1l	79.1382	-1.24583	0.272485	-4.57211	4.82837e-06	7.135e-05
Megf6	17.2579	-1.24631	0.451255	-2.76188	0.00574692	0.0297524
Cd6	121.142	-1.24659	0.214977	-5.7987	6.68324e-09	1.8852e-07
Sertad4	20.4585	-1.24745	0.394973	-3.15831	0.00158685	0.0106849
Dmd	38.6428	-1.24946	0.310866	-4.0193	5.83702e-05	0.000632588
Pip5k1b	198.643	-1.25016	0.26574	-4.70446	2.54543e-06	4.07572e-05
Tbxa2r	18.6236	-1.25119	0.426317	-2.93488	0.00333679	0.0194489
Tcp11l2	300.853	-1.25124	0.205214	-6.09723	1.07921e-09	3.46525e-08
Enpp1	82.0085	-1.25212	0.276443	-4.52938	5.9157e-06	8.57386e-05
Cxxc5	165.622	-1.25244	0.184981	-6.77065	1.28209e-11	5.50841e-10
Zc3h6	28.0971	-1.25328	0.33539	-3.7368	0.00018638	0.00174027
Gpr37	15.3015	-1.25351	0.453898	-2.76165	0.00575098	0.0297606
Olfml1	68.6947	-1.25482	0.263239	-4.76683	1.87144e-06	3.10384e-05
Lrrc18	14.0062	-1.25527	0.478986	-2.62069	0.00877528	0.0419855
Tspan8	99.5359	-1.25604	0.347079	-3.61888	0.000295882	0.0025607
Hist3h2ba	427.609	-1.2563	0.483125	-2.60036	0.00931268	0.0438592
S1pr5	15.6648	-1.25778	0.461783	-2.72375	0.00645461	0.032756
Xpo7	2229.89	-1.258	0.377781	-3.32997	0.000868549	0.00644895
Stc2	21.7589	-1.25918	0.461846	-2.7264	0.00640287	0.0325208
Stab2	1416.82	-1.25999	0.138538	-9.09489	9.46849e-20	1.13181e-17
Mex3b	18.4956	-1.26508	0.455877	-2.77504	0.00551954	0.0287602
Gng11	93.396	-1.26711	0.249701	-5.07453	3.88459e-07	7.57651e-06
Selenbp1	163.096	-1.2681	0.265499	-4.77628	1.78571e-06	2.97774e-05
Tmem204	97.7484	-1.26825	0.246603	-5.1429	2.70536e-07	5.41656e-06
Pax5	58.2921	-1.27008	0.266669	-4.76277	1.90953e-06	3.15374e-05
P2ry1	42.4453	-1.27349	0.313119	-4.0671	4.76014e-05	0.000529182
Sept5	24.7656	-1.27631	0.350397	-3.64247	0.000270031	0.00237443
Fmod	188.192	-1.27719	0.224108	-5.699	1.20515e-08	3.21897e-07
Srgap1	73.3183	-1.27849	0.231533	-5.52183	3.35492e-08	8.26611e-07
Cpq	73.5743	-1.27852	0.245898	-5.19937	1.99965e-07	4.14807e-06
Clic5	1050.56	-1.28199	0.154612	-8.2917	1.11641e-16	9.62744e-15
Cd19	387.338	-1.28255	0.191093	-6.71165	1.92437e-11	8.03907e-10
Zfp37	12.3777	-1.28263	0.499374	-2.56849	0.0102144	0.0474666
Rhd	663.435	-1.28272	0.478745	-2.67933	0.00737688	0.0365004
Olfml2a	240.116	-1.28401	0.153808	-8.34818	6.93244e-17	6.10915e-15
Phf11b	32.4825	-1.28428	0.414114	-3.10126	0.00192697	0.0124077
Slc15a2	31.5281	-1.28494	0.320369	-4.01081	6.05116e-05	0.00065345
Arhgap15	199.832	-1.2856	0.219249	-5.86363	4.52847e-09	1.32378e-07
Fam65b	343.496	-1.28757	0.178468	-7.21458	5.41014e-13	2.98249e-11
G0s2	26.5684	-1.28802	0.381131	-3.37946	0.000726277	0.00556367
Ldb2	54.3316	-1.28819	0.28575	-4.50809	6.5414e-06	9.24757e-05
Aoc3	41.9463	-1.28957	0.310625	-4.15154	3.30248e-05	0.000385598
Adamts10	221.517	-1.29156	0.203086	-6.35967	2.02192e-10	7.33053e-09
Nid2	119.25	-1.29163	0.218964	-5.89883	3.6609e-09	1.08595e-07
Padi2	15.1574	-1.29356	0.484286	-2.67106	0.0075612	0.0371687
Klrd1	20.1575	-1.29506	0.477841	-2.71022	0.00672382	0.0339226
Bpgm	879.506	-1.29546	0.187015	-6.92703	4.29782e-12	2.01115e-10
Hmcn1	1474.89	-1.29603	0.141142	-9.18247	4.21319e-20	5.29853e-18
Ms4a4c	29.1498	-1.29765	0.419994	-3.0897	0.00200362	0.0127515
Dgkg	43.9718	-1.29971	0.287979	-4.51319	6.38586e-06	9.07017e-05
Hspa12a	22.473	-1.29975	0.397491	-3.26989	0.00107589	0.00769957
Fgfr4	42.9253	-1.3116	0.30751	-4.26521	1.99716e-05	0.000251425
Angptl1	14.101	-1.31363	0.479402	-2.74014	0.00614122	0.0313899
LOC100302372	331.764	-1.31372	0.164205	-8.0005	1.23912e-15	9.23448e-14
Nt5e	41.8028	-1.3138	0.299369	-4.38857	1.14101e-05	0.000152721
C1qtnf5	18.2935	-1.31388	0.454789	-2.889	0.00386473	0.0217321
Ptpn22	166.523	-1.3147	0.203332	-6.46574	1.00803e-10	3.85124e-09
Tbc1d10c	178.061	-1.31612	0.200399	-6.5675	5.11667e-11	2.05228e-09
Nav3	151.655	-1.31861	0.203097	-6.49248	8.44341e-11	3.27773e-09
Fzd6	13.5107	-1.31863	0.471233	-2.79826	0.00513792	0.0272145
Srpk3	12.2805	-1.32085	0.48866	-2.70299	0.00687181	0.0345537
Gnal	18.0789	-1.32279	0.487355	-2.71423	0.00664296	0.0335286
Slc9a7	66.1249	-1.32387	0.262619	-5.04104	4.63009e-07	8.84479e-06
Arap2	136.591	-1.32402	0.234453	-5.64728	1.63004e-08	4.26887e-07
Mpzl2	32.6608	-1.32733	0.325064	-4.0833	4.44012e-05	0.000499586
Fcrla	153.2	-1.33461	0.208177	-6.41095	1.44616e-10	5.37214e-09
Tnxa-ps1	48.2366	-1.33495	0.317904	-4.19922	2.67841e-05	0.000325317
Thbs1	738.671	-1.33646	0.200737	-6.65775	2.78056e-11	1.14572e-09
Pigr	17.8365	-1.33937	0.488207	-2.74344	0.00607993	0.0311294
Igsf10	316.884	-1.34317	0.192564	-6.9752	3.05432e-12	1.47499e-10
Ephb3	17.7368	-1.34832	0.465073	-2.89916	0.00374162	0.0212547
Ppdpf	60.2994	-1.34843	0.261581	-5.15492	2.53736e-07	5.0971e-06
Rhag	606.778	-1.3495	0.466113	-2.89523	0.00378883	0.0214552
Cd2	96.324	-1.35139	0.221373	-6.10461	1.03053e-09	3.31777e-08
Fam189b	48.3272	-1.35157	0.321959	-4.19797	2.69319e-05	0.000326783
Hes1	67.0608	-1.35806	0.27399	-4.95661	7.17344e-07	1.31619e-05
Dapk2	166.31	-1.36111	0.252038	-5.40042	6.64848e-08	1.53474e-06
Opcml	41.5604	-1.36376	0.288667	-4.72432	2.30885e-06	3.73657e-05
Vegfa	316.689	-1.36781	0.197562	-6.92344	4.40821e-12	2.05484e-10
Thrb	22.1503	-1.36893	0.367968	-3.72023	0.000199041	0.00183858
Cd5	65.4779	-1.36995	0.266985	-5.13119	2.87915e-07	5.70771e-06
Dpep3	12.7211	-1.37245	0.514642	-2.66681	0.00765758	0.0375813
Gucy1b3	63.7888	-1.37264	0.255931	-5.36332	8.17072e-08	1.86123e-06
Rab3ip	80.0321	-1.37285	0.277326	-4.95031	7.40952e-07	1.35333e-05
Gdpd2	290.421	-1.37335	0.204245	-6.72403	1.76768e-11	7.43594e-10
Add3	376.553	-1.37348	0.185902	-7.38817	1.48858e-13	9.16921e-12
Kmo	49.126	-1.37691	0.272545	-5.05206	4.37082e-07	8.40269e-06
Ncam1	41.2064	-1.37724	0.291119	-4.73084	2.23596e-06	3.63321e-05
Tmem71	30.4325	-1.38472	0.379916	-3.6448	0.0002676	0.0023582
Cd79b	477.326	-1.38933	0.192736	-7.20846	5.65902e-13	3.09146e-11
Sox17	23.3631	-1.39424	0.376766	-3.70055	0.000215129	0.00196171
Sh2b2	59.6909	-1.3951	0.259329	-5.37967	7.46238e-08	1.70955e-06
Cldn5	159.327	-1.40007	0.295782	-4.73345	2.20739e-06	3.59163e-05
Vldlr	51.5241	-1.40572	0.310925	-4.52109	6.1523e-06	8.84247e-05
Fam134b	55.3328	-1.40579	0.312168	-4.5033	6.69066e-06	9.41449e-05
Sit1	44.6757	-1.41309	0.288966	-4.89017	1.00749e-06	1.79079e-05
L1cam	11.1295	-1.41326	0.51282	-2.75585	0.00585392	0.030208
Cyyr1	85.2647	-1.41376	0.265379	-5.32734	9.96623e-08	2.23647e-06
Scml4	66.2688	-1.4173	0.249882	-5.6719	1.41226e-08	3.73907e-07
Lef1	27.7361	-1.41793	0.351112	-4.03841	5.38142e-05	0.000591712
Cx3cr1	19.7275	-1.41796	0.455974	-3.10973	0.00187255	0.012148
Serpini1	24.0409	-1.41861	0.444984	-3.18801	0.00143255	0.00982681
Kif26a	58.547	-1.41892	0.295697	-4.79854	1.59824e-06	2.6874e-05
RGD1564664	8.94437	-1.42007	0.54882	-2.5875	0.00966743	0.0452734
Chst1	85.4362	-1.42156	0.253243	-5.61341	1.98375e-08	5.11747e-07
Cd247	73.1652	-1.42411	0.253804	-5.61104	2.01112e-08	5.166e-07
Cd3g	37.4485	-1.43089	0.323128	-4.42826	9.49962e-06	0.000130033
Stk26	82.4457	-1.43331	0.288069	-4.97556	6.5059e-07	1.20467e-05
LOC100912312	139.467	-1.43497	0.273764	-5.24164	1.5916e-07	3.41302e-06
Hbb-b1	11470.3	-1.43547	0.23854	-6.01774	1.76866e-09	5.46434e-08
Gucy1a2	83.6525	-1.43551	0.236337	-6.074	1.24763e-09	3.96386e-08
Arl4a	146.111	-1.43666	0.478709	-3.00112	0.00268989	0.0163767
Ccnjl	35.8913	-1.43688	0.313721	-4.58012	4.64704e-06	6.90979e-05
Cttnbp2	50.232	-1.43945	0.283741	-5.07312	3.91351e-07	7.62061e-06
Atp2a3	635.476	-1.44319	0.162752	-8.86743	7.48525e-19	7.99729e-17
LOC100134871	54256.5	-1.45092	0.435965	-3.32807	0.000874503	0.0064812
Piwil4	69.6149	-1.46356	0.267714	-5.46686	4.58079e-08	1.09948e-06
Stap1	73.2817	-1.46523	0.282749	-5.18208	2.19423e-07	4.52836e-06
Timp3	157.012	-1.46988	0.206366	-7.12266	1.05864e-12	5.55696e-11
Serpinb10	28.0694	-1.47027	0.367096	-4.00513	6.19839e-05	0.000667558
Gpr174	107.277	-1.47222	0.344426	-4.27442	1.91637e-05	0.00024252
Cyb561a3	804.529	-1.47241	0.14335	-10.2714	9.48273e-25	1.73462e-22
Tnn	241.613	-1.47491	0.163042	-9.04623	1.47996e-19	1.71803e-17
Sytl4	26.8926	-1.47494	0.346048	-4.26225	2.02378e-05	0.000253684
Spon2	69.1932	-1.47607	0.295848	-4.98929	6.06006e-07	1.13256e-05
Chn1	13.2303	-1.48179	0.518368	-2.85858	0.00425547	0.0234702
Phf11	129.069	-1.48774	0.263223	-5.65201	1.58585e-08	4.16216e-07
Mrgprf	15.1716	-1.48792	0.450087	-3.30586	0.000946857	0.00690719
Sdpr	213.144	-1.4902	0.21346	-6.98119	2.9269e-12	1.42486e-10
Star	10.9616	-1.49031	0.581102	-2.56462	0.0103289	0.0478883
Blk	91.0802	-1.49637	0.218547	-6.84689	7.54716e-12	3.38724e-10
Ablim3	8.99426	-1.4975	0.549843	-2.72351	0.00645921	0.0327561
B3gnt5	221.424	-1.5048	0.278744	-5.39853	6.71904e-08	1.54807e-06
Aif1l	29.6971	-1.50934	0.32425	-4.65488	3.24163e-06	5.04333e-05
Fcmr	236.887	-1.51773	0.186599	-8.13364	4.16594e-16	3.33082e-14
Rgs18	92.6127	-1.5226	0.261725	-5.81755	5.97181e-09	1.71253e-07
Hap1	78.5135	-1.52449	0.250077	-6.09608	1.08699e-09	3.48096e-08
Kcnj5	22.5572	-1.52551	0.423172	-3.60494	0.000312226	0.00268483
Cd96	21.4089	-1.53092	0.438284	-3.49299	0.000477639	0.00386918
Ms4a1	252.638	-1.53659	0.211893	-7.25174	4.11462e-13	2.34315e-11
Paqr5	16.5622	-1.54077	0.445805	-3.45615	0.000547943	0.00436943
Pf4	81.75	-1.5464	0.345114	-4.48083	7.43529e-06	0.000103656
Col7a1	87.7417	-1.54907	0.34513	-4.48836	7.17733e-06	0.000100408
Fhl1	93.6048	-1.55012	0.228641	-6.77972	1.2041e-11	5.19181e-10
Notch4	80.8604	-1.55889	0.23169	-6.72833	1.71625e-11	7.24485e-10
Rasgrp2	206.921	-1.56113	0.186722	-8.3607	6.23492e-17	5.61747e-15
F5	192.59	-1.56536	0.208603	-7.50403	6.18865e-14	3.97423e-12
Rasl11a	12.4771	-1.56582	0.545455	-2.87066	0.00409614	0.0228103
Usp44	13.4519	-1.57516	0.469757	-3.35315	0.000798985	0.00600632
Fcgbp	35.6407	-1.57655	0.365854	-4.30924	1.63819e-05	0.000212209
Rgma	14.5317	-1.58255	0.489484	-3.2331	0.00122453	0.00862025
Sh2d1a	15.9636	-1.59196	0.511527	-3.11217	0.00185715	0.0120675
Tspyl4	12.9998	-1.59322	0.523484	-3.04351	0.00233839	0.0145523
Arpp21	47.4384	-1.59402	0.29249	-5.44982	5.04221e-08	1.19832e-06
Cxcl13	138.842	-1.59549	0.256573	-6.21847	5.02036e-10	1.68832e-08
Tmem117	13.5381	-1.60242	0.491082	-3.26304	0.00110224	0.00786018
Txk	49.3003	-1.60619	0.276786	-5.80302	6.51303e-09	1.85016e-07
Pls1	21.9707	-1.60931	0.381626	-4.21699	2.47581e-05	0.000305316
Trpc6	11.8941	-1.61133	0.523241	-3.07952	0.00207334	0.0131468
Nrep	23.639	-1.61234	0.376303	-4.28469	1.82992e-05	0.000233045
Chn2	8.66147	-1.6125	0.624168	-2.58344	0.00978207	0.0457216
Faah	50.4955	-1.61473	0.296667	-5.44292	5.24128e-08	1.24318e-06
Dchs1	338.438	-1.62132	0.191385	-8.47152	2.42217e-17	2.26689e-15
Mgp	102.015	-1.62569	0.334649	-4.85788	1.18651e-06	2.07005e-05
Prkcq	122.155	-1.6262	0.242065	-6.71801	1.84218e-11	7.72246e-10
Nkd1	24.0425	-1.63045	0.374666	-4.35173	1.35066e-05	0.000178047
Skap1	64.0805	-1.63377	0.272729	-5.99046	2.09246e-09	6.41174e-08
Fam110b	23.4627	-1.63687	0.428918	-3.81627	0.000135482	0.00132779
Fxyd1	16.1879	-1.63784	0.450706	-3.63394	0.000279129	0.00243492
Ogn	149.164	-1.64334	0.253954	-6.47102	9.73449e-11	3.74282e-09
Fam129c	62.3659	-1.64776	0.307532	-5.358	8.41502e-08	1.90609e-06
Sytl1	31.5935	-1.64913	0.319671	-5.15885	2.48473e-07	5.00803e-06
Gp1bb	40.8419	-1.6531	0.415505	-3.97853	6.93431e-05	0.000735659
Wdr86	16.5684	-1.65432	0.427642	-3.86846	0.000109523	0.00110557
Nebl	14.0249	-1.65434	0.501674	-3.29764	0.000974995	0.0070825
G6b	8.1424	-1.65991	0.585	-2.83744	0.00454762	0.0247647
Cd3e	44.7915	-1.66183	0.29603	-5.61372	1.98025e-08	5.11747e-07
Fras1	18.8924	-1.66291	0.448403	-3.70852	0.000208473	0.00191108
Bmp4	35.9748	-1.66484	0.340966	-4.88271	1.0464e-06	1.85237e-05
Reep2	12.5842	-1.66672	0.53939	-3.09001	0.00200147	0.0127446
Adamts12	79.6067	-1.67299	0.265305	-6.30592	2.8649e-10	1.00839e-08
Nphs1	12.4822	-1.6741	0.56414	-2.96753	0.00300203	0.0178543
Kcnh1	10.5201	-1.67627	0.561512	-2.98527	0.00283327	0.0170519
Gucy1a3	122.222	-1.68513	0.205829	-8.18703	2.67753e-16	2.22937e-14
Ptpdc1	8.84218	-1.68636	0.628203	-2.68442	0.00726566	0.036027
Jam2	64.1978	-1.68736	0.323797	-5.21115	1.87672e-07	3.93363e-06
Map2k6	24.8555	-1.68795	0.365107	-4.62317	3.77928e-06	5.7683e-05
Prrt1	11.581	-1.6919	0.506157	-3.34264	0.000829846	0.00620739
Treml1	41.8032	-1.69326	0.315245	-5.37124	7.81962e-08	1.78462e-06
Fbln1	54.7995	-1.69977	0.268593	-6.32839	2.47725e-10	8.84847e-09
Ccser1	7.55991	-1.69994	0.643546	-2.64151	0.00825369	0.0399724
Sparcl1	24.2723	-1.706	0.366059	-4.66044	3.15539e-06	4.92183e-05
Gpihbp1	43.4225	-1.7136	0.283411	-6.04635	1.48161e-09	4.65819e-08
Prkaa2	10.6992	-1.71476	0.588844	-2.91208	0.00359035	0.0206019
Tc2n	11.0789	-1.71695	0.600884	-2.85737	0.00427167	0.0235302
Chst3	23.4774	-1.72142	0.373451	-4.6095	4.03637e-06	6.11431e-05
Fmo2	41.1484	-1.72166	0.344553	-4.99679	5.82922e-07	1.0945e-05
Tspy26	10.1096	-1.72357	0.540421	-3.1893	0.00142618	0.00979979
Pygm	25.1179	-1.72583	0.375956	-4.59052	4.42136e-06	6.63093e-05
Fcer2	54.197	-1.72701	0.319417	-5.40675	6.41772e-08	1.48431e-06
Ptgfr	9.47725	-1.73289	0.554107	-3.12735	0.00176392	0.0115864
Csdc2	20.7979	-1.73933	0.402207	-4.32447	1.52897e-05	0.00019956
Tgfb3	45.4734	-1.73967	0.310068	-5.61061	2.01613e-08	5.16789e-07
Trat1	30.4945	-1.74025	0.395079	-4.40481	1.05877e-05	0.000143624
Pde2a	49.5109	-1.74217	0.284461	-6.12447	9.09871e-10	2.94501e-08
Acacb	28.4457	-1.74271	0.34904	-4.99286	5.94904e-07	1.11526e-05
Gfra3	21.1578	-1.74809	0.429032	-4.07449	4.61153e-05	0.000515032
Col13a1	6.88178	-1.75093	0.641257	-2.73047	0.0063245	0.0322312
Cd226	90.0628	-1.75479	0.268263	-6.54132	6.0979e-11	2.40588e-09
Gpd1	33.7563	-1.75698	0.392974	-4.47098	7.78619e-06	0.000108173
Bend5	23.6911	-1.76266	0.37146	-4.74521	2.08286e-06	3.41199e-05
Fgfr3	41.7795	-1.76418	0.321779	-5.48258	4.19162e-08	1.01009e-06
Gmpr	23.6574	-1.7679	0.387357	-4.56401	5.01866e-06	7.38907e-05
Slc6a4	39.9146	-1.76898	0.339556	-5.20969	1.89154e-07	3.95096e-06
Cxcr5	40.842	-1.77258	0.329863	-5.37368	7.71477e-08	1.76402e-06
Inpp4b	115.683	-1.77433	0.235192	-7.54417	4.5517e-14	2.98656e-12
Dpp4	218.036	-1.77434	0.240791	-7.36879	1.72189e-13	1.03425e-11
Nyap1	6.68373	-1.77984	0.665116	-2.67598	0.00745113	0.0368226
Mrvi1	113.566	-1.78612	0.24035	-7.4313	1.07535e-13	6.72677e-12
Tmem246	9.01367	-1.78633	0.561682	-3.18033	0.00147108	0.0100454
Rad9b	9.42113	-1.79083	0.560061	-3.19756	0.00138593	0.00956136
Cnr2	322.305	-1.79098	0.200698	-8.92379	4.50579e-19	4.99068e-17
Vsx1	28.2642	-1.79177	0.382476	-4.68467	2.80416e-06	4.42544e-05
Kbtbd11	72.7304	-1.79896	0.270726	-6.64497	3.03288e-11	1.24544e-09
Npas2	18.5779	-1.80182	0.407158	-4.42536	9.62812e-06	0.000131494
Cpne7	53.1174	-1.80231	0.265683	-6.78371	1.17129e-11	5.06845e-10
Trpc3	17.061	-1.80451	0.482769	-3.73783	0.000185617	0.00173583
Ptn	47.6176	-1.80749	0.358255	-5.04526	4.52896e-07	8.67906e-06
Unc79	77.2699	-1.80985	0.259366	-6.97797	2.99466e-12	1.45199e-10
Muc20	15.8687	-1.81962	0.528304	-3.44426	0.000572624	0.0045333
Ly6g6f	16.6464	-1.8252	0.449007	-4.06497	4.8039e-05	0.000533556
Art3	65.8647	-1.82723	0.253053	-7.22075	5.17019e-13	2.87648e-11
Rgs5	8.81363	-1.83393	0.640382	-2.8638	0.00418588	0.0231392
Tle2	16.3962	-1.83636	0.455355	-4.03281	5.51128e-05	0.000604338
Cd40lg	6.37584	-1.83786	0.680076	-2.70243	0.00688356	0.0345983
Lrp3	6.2478	-1.83806	0.704237	-2.61	0.00905428	0.0429518
Tspan33	153.122	-1.84113	0.456802	-4.03048	5.5664e-05	0.000608724
Myo5b	13.8948	-1.84385	0.461471	-3.99559	6.45322e-05	0.000690077
Ndrg2	22.4122	-1.84737	0.399071	-4.62919	3.67101e-06	5.6387e-05
Akap6	51.4961	-1.85303	0.295751	-6.2655	3.71628e-10	1.27101e-08
Mturn	8.32827	-1.85316	0.619584	-2.99098	0.00278084	0.0167865
Ccr6	59.9943	-1.8576	0.331942	-5.59616	2.1915e-08	5.6055e-07
Ntf3	13.387	-1.86429	0.506602	-3.67999	0.00023324	0.00209986
S1pr1	234.008	-1.86636	0.202593	-9.21236	3.19022e-20	4.05427e-18
Camk4	23.096	-1.87351	0.404477	-4.63193	3.62275e-06	5.57164e-05
Cd28	20.3082	-1.88354	0.479607	-3.92727	8.59169e-05	0.000888077
Dpyd	31.7097	-1.88385	0.344831	-5.46312	4.67833e-08	1.11403e-06
F13a1	223.884	-1.88593	0.21331	-8.84126	9.46437e-19	1.00231e-16
F2rl3	17.9718	-1.88661	0.452404	-4.17018	3.04364e-05	0.0003598
Efnb3	13.7009	-1.88751	0.476417	-3.96188	7.43619e-05	0.00078135
Scube1	24.1262	-1.88771	0.389991	-4.84039	1.29585e-06	2.23497e-05
Trpm3	31.5551	-1.88783	0.365761	-5.16137	2.45148e-07	4.95757e-06
Clec1b	41.5266	-1.88983	0.360232	-5.24614	1.55315e-07	3.34246e-06
Mtmr7	18.303	-1.89049	0.430062	-4.39585	1.10342e-05	0.000148512
LOC287167	242.006	-1.89417	0.481154	-3.93672	8.26017e-05	0.000856009
Myom2	8.16411	-1.8962	0.637102	-2.97629	0.00291759	0.0174983
RGD1309821	21.2908	-1.89951	0.43681	-4.34859	1.37014e-05	0.000179801
Itgbl1	27.0711	-1.90563	0.381089	-5.00048	5.71866e-07	1.07541e-05
Rhbdl3	13.717	-1.90898	0.509518	-3.74663	0.000179224	0.00168649
Slitrk6	106	-1.91015	0.303841	-6.2867	3.24294e-10	1.12506e-08
RGD1305645	35.037	-1.91126	0.360332	-5.30417	1.13187e-07	2.50276e-06
Asic2	11.7256	-1.91132	0.530823	-3.60068	0.000317388	0.00272534
Mcf2l	19.3271	-1.91613	0.421738	-4.5434	5.53535e-06	8.04192e-05
Col6a4	16.0858	-1.91976	0.470064	-4.08405	4.42576e-05	0.000498434
Chst10	10.9975	-1.92049	0.534008	-3.59637	0.000322693	0.00276107
Alox12	83.7885	-1.92393	0.263244	-7.30855	2.70049e-13	1.58267e-11
Magi2	9.94972	-1.9244	0.597023	-3.22332	0.00126713	0.0088736
Cd3d	45.0434	-1.92724	0.302212	-6.37713	1.80434e-10	6.6212e-09
Galnt16	15.8216	-1.94157	0.504429	-3.84904	0.000118581	0.0011861
Ccdc146	8.50899	-1.94178	0.624718	-3.10825	0.00188199	0.012183
Cadm3	12.1625	-1.95205	0.504887	-3.86631	0.000110497	0.00111354
Csmd1	27.3179	-1.95827	0.352246	-5.55938	2.70729e-08	6.8094e-07
Xkrx	22.7228	-1.96541	0.404832	-4.85487	1.20464e-06	2.0896e-05
Hrh3	8.08099	-1.98852	0.637216	-3.12063	0.00180463	0.0117897
Tmem255a	22.8575	-1.98985	0.407921	-4.87804	1.07147e-06	1.88844e-05
Tril	98.538	-1.9909	0.238421	-8.35033	6.80741e-17	6.04308e-15
Gp9	16.8121	-1.99931	0.454715	-4.39683	1.09844e-05	0.000148007
Lgalsl	120.153	-2.00712	0.251348	-7.98541	1.40054e-15	1.03734e-13
Ppp1r3c	33.2798	-2.05007	0.35424	-5.78723	7.15569e-09	2.00909e-07
Dnah1	30.5402	-2.06454	0.395802	-5.21607	1.82754e-07	3.84389e-06
Col4a3	28.3777	-2.07526	0.377025	-5.50429	3.70657e-08	9.0954e-07
Zfp90	6.20021	-2.08085	0.751315	-2.7696	0.00561244	0.0291437
Pde5a	144.084	-2.08532	0.213816	-9.75284	1.79371e-22	2.6409e-20
Cpne4	5.80776	-2.09152	0.803659	-2.60249	0.00925492	0.0437214
Gp5	62.4536	-2.09246	0.361294	-5.79157	6.97332e-09	1.96244e-07
Rgs6	26.1813	-2.09609	0.433899	-4.83082	1.35974e-06	2.33183e-05
Itgae	34.0685	-2.09919	0.357758	-5.86762	4.42104e-09	1.29867e-07
Klrb1c	5.57324	-2.10357	0.817182	-2.57417	0.010048	0.0467473
Gp1ba	45.7778	-2.10711	0.310384	-6.78873	1.13125e-11	4.91279e-10
Lingo4	8.35232	-2.10981	0.71084	-2.96805	0.00299695	0.0178413
Ntrk2	296.479	-2.12306	0.202898	-10.4637	1.26816e-25	2.73401e-23
Sned1	166.129	-2.12471	0.239598	-8.86783	7.45855e-19	7.99729e-17
Pth1r	17.1206	-2.13562	0.450553	-4.73999	2.1373e-06	3.49169e-05
Ncald	26.5058	-2.1376	0.365967	-5.84096	5.19015e-09	1.50265e-07
Masp1	5.25778	-2.14238	0.731169	-2.93008	0.00338877	0.0196318
Psd	13.1255	-2.14724	0.498493	-4.30745	1.65145e-05	0.000213697
Efcc1	9.22859	-2.14828	0.579005	-3.7103	0.000207012	0.00190347
Rab27b	22.1805	-2.15408	0.462857	-4.65389	3.25738e-06	5.06131e-05
Gria2	21.21	-2.1599	0.44913	-4.80907	1.51632e-06	2.55678e-05
Lamp3	8.54577	-2.18288	0.761156	-2.86785	0.00413266	0.0229713
Clcn4	25.6168	-2.1955	0.381637	-5.75284	8.77551e-09	2.40242e-07
Klrb1a	32.191	-2.19554	0.393982	-5.57269	2.50835e-08	6.37544e-07
Cdh26	5.56202	-2.21228	0.741039	-2.98538	0.00283229	0.0170519
Gnao1	5.34375	-2.23447	0.848248	-2.63422	0.00843302	0.0407247
Rcan2	4.92089	-2.23489	0.82754	-2.70064	0.00692071	0.0347128
Fzd9	6.80841	-2.23581	0.735895	-3.03822	0.00237981	0.0147416
Igfbp5	6.35546	-2.26063	0.811737	-2.78493	0.00535397	0.0281404
Cdkn1c	4.87871	-2.26888	0.847968	-2.67567	0.00745799	0.0368414
Pde6h	22.1919	-2.27045	0.415382	-5.46593	4.60497e-08	1.10309e-06
RGD1304810	15.4436	-2.27959	0.509766	-4.47185	7.75474e-06	0.000107963
Ttc39a	18.3198	-2.28211	0.448599	-5.08719	3.63415e-07	7.11697e-06
Itih1	5.67327	-2.28281	0.769266	-2.96752	0.00300209	0.0178543
Trhde	10.6193	-2.28915	0.548935	-4.17018	3.04365e-05	0.0003598
Slc24a3	17.0508	-2.28919	0.449085	-5.09745	3.44264e-07	6.76922e-06
Tfcp2l1	8.01987	-2.29131	0.681737	-3.36098	0.000776657	0.00586403
Srgap3	26.1259	-2.2943	0.365436	-6.27823	3.42439e-10	1.18122e-08
Ildr1	4.58179	-2.30398	0.818254	-2.81573	0.00486662	0.02609
Gnaz	12.4744	-2.31294	0.527687	-4.38317	1.16966e-05	0.000156382
Xcr1	18.6767	-2.31896	0.502535	-4.61452	3.94002e-06	5.99092e-05
Emcn	19.4112	-2.31905	0.447854	-5.17813	2.24124e-07	4.60692e-06
Alk	9.10093	-2.32087	0.625455	-3.71069	0.000206691	0.00190328
Grem2	31.9469	-2.32801	0.391113	-5.95226	2.64464e-09	8.02229e-08
Ccr3	81.975	-2.35	0.251838	-9.33138	1.04499e-20	1.37133e-18
Actn3	4.38784	-2.35088	0.837569	-2.80679	0.00500386	0.0266836
Lppr4	20.685	-2.36722	0.459094	-5.15628	2.51907e-07	5.0688e-06
Ltbp4	496.739	-2.38259	0.224933	-10.5924	3.23172e-26	7.65031e-24
Crmp1	4.93484	-2.39211	0.857967	-2.78811	0.00530163	0.0279188
Lrrc17	5.89276	-2.39945	0.772718	-3.10521	0.00190144	0.0122825
Flt3	48.2066	-2.41141	0.308423	-7.81851	5.3452e-15	3.73021e-13
Wipf3	6.61016	-2.41631	0.823813	-2.93307	0.00335624	0.0195183
Abcb11	15.234	-2.42932	0.54152	-4.4861	7.2537e-06	0.000101359
Cntn1	13.8711	-2.43365	0.531241	-4.58107	4.62596e-06	6.90349e-05
Cbln2	29.5851	-2.43926	0.397745	-6.13272	8.63905e-10	2.8113e-08
Tmem45b	10.9273	-2.45643	0.647425	-3.79415	0.000148148	0.00143088
Cd24	108.175	-2.47448	0.23474	-10.5414	5.56673e-26	1.24458e-23
Ntng1	15.9997	-2.47566	0.471643	-5.24902	1.52913e-07	3.30254e-06
Selp	49.3157	-2.48575	0.357645	-6.95034	3.64395e-12	1.72523e-10
Astn1	10.5448	-2.487	0.552044	-4.50507	6.63511e-06	9.34722e-05
Rap1gap	16.6863	-2.49586	0.506692	-4.92579	8.40223e-07	1.51856e-05
Tlr11	23.7664	-2.5338	0.440517	-5.75189	8.82527e-09	2.41058e-07
Kcnb2	4.16659	-2.53975	0.863668	-2.94065	0.00327522	0.0191485
Dpep1	10.3607	-2.54698	0.570189	-4.4669	7.93595e-06	0.000109498
Akr1c19	7.52153	-2.55545	0.789207	-3.23799	0.00120374	0.00850862
Serpinb2	8.06121	-2.55749	0.812199	-3.14884	0.00163919	0.0109336
Maob	6.02198	-2.57419	0.754478	-3.41188	0.00064516	0.00502193
S1pr3	155.199	-2.60021	0.225148	-11.5489	7.47754e-31	2.73565e-28
Wif1	11.0028	-2.61108	0.672828	-3.88075	0.000104133	0.00105734
Ccr9	18.0273	-2.62279	0.457469	-5.73326	9.85213e-09	2.67292e-07
Rasd1	3.53523	-2.62389	0.975774	-2.68904	0.00716586	0.0356942
Gabra1	6.45874	-2.63007	0.845422	-3.11095	0.00186487	0.0121046
Cr2	525.048	-2.72906	0.247423	-11.0299	2.74055e-28	8.0699e-26
Rnf152	12.4925	-2.74429	0.614639	-4.46488	8.01136e-06	0.000110394
Klra22	12.0136	-2.76198	0.732939	-3.76836	0.000164325	0.00156089
Mfsd4	9.93639	-2.77671	0.640175	-4.33742	1.44166e-05	0.000188776
Sez6l	3.87589	-2.78446	0.949923	-2.93125	0.00337605	0.0195982
Lrp1b	27.7519	-2.80298	0.394722	-7.10115	1.2372e-12	6.38323e-11
Bche	17.5964	-2.80366	0.515187	-5.44202	5.26801e-08	1.24686e-06
Mmd2	2.80388	-2.8331	1.1092	-2.55418	0.0106437	0.0491025
Nr2f1	4.86914	-2.94364	0.931599	-3.15977	0.00157894	0.0106376
Bsn	2.63925	-2.97379	1.14108	-2.60611	0.00915767	0.0433741
Myom1	6.30487	-2.97827	0.81227	-3.6666	0.000245801	0.00219331
Tmem119	23.4251	-2.99095	0.447875	-6.67808	2.42097e-11	1.00441e-09
Sv2b	8.94721	-2.99816	0.618963	-4.84384	1.27355e-06	2.19965e-05
Cacna2d2	3.9057	-3.01909	0.919305	-3.2841	0.0010231	0.00738306
Mfap4	160.517	-3.05888	0.264376	-11.5702	5.83709e-31	2.20223e-28
Ly49i5	4.67165	-3.15679	1.06641	-2.96022	0.00307421	0.0181936
Il22ra2	14.2306	-3.17379	0.557676	-5.6911	1.26225e-08	3.35664e-07
Aspn	16.8794	-3.17792	0.550232	-5.77561	7.66739e-09	2.12313e-07
S100a3	4.36995	-3.20517	0.95438	-3.35838	0.000784006	0.00590843
Atp1a2	17.8636	-3.21556	0.50014	-6.42931	1.28184e-10	4.80609e-09
Adm2	3.03802	-3.25575	1.13183	-2.87654	0.00402056	0.0224931
Hepacam2	3.91568	-3.29987	1.04358	-3.16208	0.00156648	0.0105655
Thrsp	2.65472	-3.34129	1.14922	-2.90744	0.00364396	0.0208106
Gpr150	2.52516	-3.34258	1.25486	-2.6637	0.00772864	0.0378684
Ajap1	2.78979	-3.37724	1.29342	-2.61109	0.0090253	0.0428648
Thsd7b	21.7312	-3.39064	0.486667	-6.96706	3.23636e-12	1.5505e-10
Hrh2	2.89669	-3.39116	1.17272	-2.8917	0.00383162	0.0216063
Frem2	77.8401	-3.48628	0.267578	-13.029	8.36982e-39	5.1642e-36
Adam11	4.89439	-3.50507	0.916855	-3.82293	0.000131876	0.00129865
Ebf4	2.47482	-3.50982	1.31959	-2.65977	0.00781933	0.0382352
Smoc1	2.97582	-3.61756	1.14179	-3.16832	0.00153323	0.0103586
Gstm7	3.46428	-3.62896	1.19025	-3.04892	0.00229665	0.0143369
Cyp2j10	2.1407	-3.65123	1.39036	-2.62611	0.00863657	0.0414754
Kcnv1	7.68065	-3.6779	0.859233	-4.28044	1.86526e-05	0.000237046
Rxfp1	3.82346	-3.69177	1.1714	-3.1516	0.00162381	0.0108611
Fbn2	8.6422	-3.69603	0.83516	-4.42554	9.62025e-06	0.000131494
Agt	23.5578	-3.75543	0.466575	-8.04891	8.35313e-16	6.4234e-14
Capn3	3.45608	-3.78832	1.13363	-3.34175	0.000832528	0.00622219
Tas2r140	1.87904	-3.79183	1.42158	-2.66735	0.00764529	0.0375362
Slc22a3	6.89695	-3.82728	0.914444	-4.18537	2.84707e-05	0.000342016
Ptprt	18.5465	-3.82743	0.554702	-6.89997	5.20122e-12	2.40591e-10
Rasgef1c	2.90735	-3.83537	1.18709	-3.23091	0.00123397	0.00867155
Eya4	2.61921	-3.89434	1.2544	-3.10455	0.00190566	0.0123032
Gsta3	1.71969	-3.90714	1.4441	-2.70558	0.00681845	0.034342
RGD1359290	1.99668	-3.92071	1.36739	-2.8673	0.00413984	0.0230006
Kcnd2	1.86227	-3.99079	1.45185	-2.74875	0.00598231	0.0306946
Hes5	5.2362	-4.01944	0.967169	-4.15588	3.24037e-05	0.000379079
Pi15	4.18883	-4.06011	1.18197	-3.43502	0.0005925	0.00467533
Clec4m	6.43744	-4.09243	0.905001	-4.52202	6.12535e-06	8.82475e-05
Dscaml1	1.35937	-4.11448	1.52851	-2.69182	0.00710631	0.0354669
Car3	3.78995	-4.13953	1.28691	-3.21664	0.00129701	0.00907231
Ppbp	13.8573	-4.15829	0.636375	-6.53433	6.38933e-11	2.50449e-09
S100b	1.93189	-4.15894	1.40046	-2.96969	0.00298104	0.0177641
Ccl21	867.2	-4.18107	0.221893	-18.8428	3.36948e-79	8.13595e-76
Nptx1	7.96137	-4.19496	0.794948	-5.27703	1.31293e-07	2.88201e-06
Klk1	4.85702	-4.26412	1.02214	-4.17178	3.02228e-05	0.000358076
Chrna4	1.32701	-4.31313	1.60299	-2.69068	0.00713069	0.0355739
Ly49s6	5.71369	-4.35527	1.13718	-3.82987	0.00012821	0.00126832
Scn5a	3.16086	-4.67648	1.24603	-3.75311	0.000174656	0.00164743
Scn11a	3.96402	-4.81446	1.22229	-3.93889	8.18606e-05	0.000849788

## Sheet: uninf KO vs uninf WT (bulk)
Supplemental File 1. Differential expression results from bulk and single-cell RNA-sequencing
uninf ko vs uninf WT (bulk RNA-seq)
	baseMean	log2FoldChange	lfcSE	stat	pvalue	padj		log2FC>1.0	<no significant GO category enrichment for positive log2FC>
Nrxn2	52.5207	1.49485	0.364972	4.09579	4.20738e-05	0.00477012
Zfp498	36.3371	1.42818	0.392653	3.63727	0.000275544	0.0147474		log2FC<-1.0	GO Term decreased	Count	%	P-Value	Benjamini
Ddit4	96.197	1.4258	0.391651	3.6405	0.000272112	0.0147425			chromosome segregation	8	8.8	2.2e-08	1.1e-05
Zfp385a	74.8136	1.4215	0.334092	4.25483	2.09211e-05	0.00312496			cell division	10	11	1.4e-07	3.4e-05
Syn1	52.4161	1.38995	0.396779	3.50308	0.000459918	0.0209358			mitotic cell cycle	6	6.6	2.2e-06	0.00036
Adora3	74.2189	1.2801	0.351017	3.64684	0.000265481	0.0146094			double-strand break repair via homologous recombination	6	6.6	1.5e-05	0.0019
Ecm1	71.4	1.24939	0.319772	3.90713	9.34008e-05	0.00833142			mitotic nuclear division	7	7.7	2.4e-05	0.0024
Cbfa2t3	95.8475	1.22656	0.248043	4.94493	7.6171e-07	0.000611515			DNA replication	6	6.6	4.1e-05	0.0033
Paqr8	91.5286	1.18079	0.293818	4.01879	5.84967e-05	0.0060068			DNA replication initiation	4	4.4	0.00014	0.0097
Tnfsf12	46.7269	1.17125	0.348529	3.36056	0.000777843	0.0283321			negative regulation of viral genome replication	4	4.4	0.00035	0.022
Gpx3	181.114	1.15811	0.213707	5.41916	5.98801e-08	0.000154963			response to virus	5	5.5	0.00056	0.026
Jun	157.249	1.15541	0.311403	3.71034	0.000206977	0.0131498			pyrimidine nucleobase metabolic process	3	3.3	0.00058	0.026
Gltscr1	133.658	1.1546	0.245288	4.70714	2.51216e-06	0.00122529			chromosome organization involved in meiotic cell cycle	3	3.3	0.00058	0.026
Stambpl1	43.9065	1.15227	0.328358	3.50918	0.000449486	0.0206618			DNA repair	6	6.6	0.0011	0.045
Chst12	93.3884	1.14756	0.303854	3.77668	0.000158931	0.011139
Tgfb1	302.068	1.13424	0.196324	5.77736	7.58821e-09	3.35058e-05
Nfatc2	75.9984	1.11781	0.291464	3.83517	0.000125479	0.00963573
Dhx34	53.2711	1.11717	0.337683	3.30835	0.000938465	0.0304404
Srcin1	50.2667	1.11598	0.358079	3.11657	0.00182968	0.0445121
Sema6b	54.4842	1.10665	0.347665	3.18308	0.00145716	0.0397166
Kif26a	58.547	1.1044	0.335136	3.29539	0.000982864	0.0311906
Hs3st3b1	39.2067	1.09392	0.356124	3.07173	0.00212824	0.0477508
Kbtbd11	72.7304	1.07634	0.300443	3.58253	0.000340286	0.0173499
Shank3	286.236	1.06132	0.227092	4.67354	2.96056e-06	0.00124499
Tnrc18	500.771	1.05308	0.262319	4.0145	5.95716e-05	0.00604686
Tlr9	111.181	1.03612	0.219476	4.72086	2.34852e-06	0.00121999
Rapgef3	62.7973	1.0231	0.29627	3.45329	0.000553797	0.0229605
Arid5a	100.532	1.02226	0.286752	3.56495	0.000363923	0.0180194
Nckap5l	85.4715	1.02181	0.320975	3.18347	0.00145521	0.0397166
Eva1b	131.355	1.01759	0.303988	3.34747	0.000815531	0.0291577
Sh2b2	59.6909	1.00692	0.291549	3.4537	0.000552942	0.0229605
Bcl9l	209.445	1.00081	0.23006	4.35022	1.36003e-05	0.0024005
Nr5a1	55.6553	1.00077	0.324399	3.08501	0.00203543	0.0469318
Slc16a1	643.524	-1.00249	0.284047	-3.52931	0.000416642	0.0195711
Pkhd1l1	290.712	-1.00505	0.288682	-3.48152	0.000498582	0.0217224
Plk4	206.603	-1.00701	0.228873	-4.39986	1.08323e-05	0.00212577
Mrps36	66.2846	-1.00987	0.321716	-3.139	0.00169525	0.0433936
Hat1	273.499	-1.01239	0.286762	-3.53043	0.000414887	0.0195711
Kif22	398.392	-1.01423	0.254535	-3.98465	6.75786e-05	0.00670546
Ppp2r3c	76.8544	-1.01637	0.274119	-3.70777	0.000209091	0.0131653
Brca1	215.054	-1.01645	0.233372	-4.35547	1.3278e-05	0.0024005
Fancd2	199.862	-1.01751	0.231142	-4.40211	1.07202e-05	0.00212577
Rrm1	931.171	-1.02038	0.221069	-4.61565	3.91874e-06	0.00133796
Xrcc2	59.9048	-1.02331	0.302179	-3.38642	0.000708108	0.0271883
Actl6a	109.741	-1.0292	0.307076	-3.35162	0.000803404	0.0288409
Yod1	87.1102	-1.03508	0.280521	-3.68985	0.000224385	0.0134871
Dek	769.04	-1.03937	0.266194	-3.90455	9.43996e-05	0.00833142
Kif11	510.578	-1.04249	0.227382	-4.58475	4.54521e-06	0.00133796
Slbp	418.615	-1.04518	0.264698	-3.94858	7.86146e-05	0.00738559
Gsta4	62.6153	-1.05184	0.326879	-3.21782	0.00129171	0.0363283
Dbf4	125.893	-1.05184	0.233212	-4.51022	6.47591e-06	0.00162204
Mier3	232.064	-1.05263	0.257023	-4.09546	4.21322e-05	0.00477012
Nusap1	230.086	-1.05587	0.267663	-3.94478	7.98721e-05	0.00742474
Ndc80	81.2678	-1.05654	0.320013	-3.30157	0.000961468	0.0307635
Rpa3	62.6065	-1.0568	0.294297	-3.59093	0.000329503	0.0170166
Srp19	68.4611	-1.05752	0.311592	-3.39393	0.000688975	0.0268032
Hist1h1a	1949.69	-1.05964	0.288826	-3.66878	0.000243714	0.0140397
Steap3	159.559	-1.06208	0.331231	-3.20647	0.00134372	0.0373453
Spc25	65.572	-1.06551	0.347578	-3.06551	0.00217298	0.0484585
Pcna	705.758	-1.0665	0.232475	-4.58758	4.4842e-06	0.00133796
Exo1	74.5969	-1.07194	0.297054	-3.60857	0.000307888	0.0162812
Mt1a	61.8634	-1.0749	0.343206	-3.13194	0.00173657	0.043816
Cdk1	240.156	-1.07617	0.230945	-4.65986	3.16426e-06	0.00127016
Mms22l	276.49	-1.08509	0.268715	-4.03805	5.38964e-05	0.00559952
Aspm	672.84	-1.08856	0.238825	-4.55797	5.1651e-06	0.00147139
Nbn	271.674	-1.09011	0.26545	-4.10664	4.01463e-05	0.00477012
Nxt1	115.282	-1.09037	0.299772	-3.63733	0.000275477	0.0147474
Sh2d4a	111.717	-1.09116	0.333433	-3.2725	0.00106602	0.0324623
Ect2	266.053	-1.1011	0.246393	-4.46887	7.86349e-06	0.00173606
Tyms	196.628	-1.10336	0.245803	-4.48878	7.16337e-06	0.00162204
Dnaja4	96.595	-1.1085	0.333529	-3.32356	0.000888773	0.0301875
Bub1	263.063	-1.11779	0.289385	-3.86263	0.000112171	0.00893044
Ddx59	50.6808	-1.12511	0.320558	-3.50986	0.000448345	0.0206618
Ccne1	260.177	-1.12685	0.264985	-4.25248	2.11416e-05	0.00312496
Ccna2	337.542	-1.12952	0.235067	-4.8051	1.54676e-06	0.000910631
Bora	105.268	-1.13537	0.236992	-4.79073	1.66173e-06	0.000917173
Fam111a	298.863	-1.1373	0.279102	-4.07486	4.60425e-05	0.00501846
Uchl5	68.366	-1.14655	0.351963	-3.25759	0.00112363	0.0332979
Rrm2	1111.57	-1.15323	0.218459	-5.27894	1.29934e-07	0.000154963
Orc1	102.437	-1.15778	0.270172	-4.28535	1.82452e-05	0.00292951
Dhfr	57.2586	-1.15789	0.321985	-3.59609	0.000323031	0.0167805
Kif20b	253.567	-1.16049	0.25234	-4.59892	4.24692e-06	0.00133796
Tom1l1	54.6879	-1.17821	0.336926	-3.49696	0.0004706	0.0213122
Fopnl	71.5604	-1.18219	0.323994	-3.64879	0.000263476	0.0146094
Hmmr	153.448	-1.18566	0.26257	-4.5156	6.31377e-06	0.00162204
Ska2	48.4393	-1.18786	0.343732	-3.45578	0.000548696	0.0229605
Fbxo5	168.852	-1.19234	0.290465	-4.10494	4.04414e-05	0.00477012
Cks2	59.7701	-1.19576	0.359322	-3.32784	0.000875232	0.0301875
Pbk	81.6944	-1.19694	0.290388	-4.12186	3.75831e-05	0.00460967
Casc5	630.899	-1.20794	0.286978	-4.20917	2.56313e-05	0.0036508
Fignl1	79.7421	-1.20805	0.304156	-3.97181	7.1328e-05	0.00692195
Ercc6l	120.089	-1.20934	0.258031	-4.68681	2.77498e-06	0.00122529
Ccnb1	373.038	-1.21476	0.229384	-5.29573	1.18544e-07	0.000154963
Mrpl22	54.1404	-1.21632	0.337482	-3.60411	0.00031322	0.0164646
Orc6	55.9589	-1.21748	0.326564	-3.72816	0.000192884	0.0125247
Tspan8	99.5359	-1.21751	0.372995	-3.26415	0.00109794	0.0328981
Mad2l1	92.7966	-1.21836	0.299252	-4.07135	4.67422e-05	0.00501846
Cdc6	168.712	-1.22116	0.276641	-4.41424	1.01364e-05	0.00209815
Rfesd	40.4598	-1.22572	0.367834	-3.33226	0.000861437	0.0299502
Ttk	115.274	-1.22897	0.284943	-4.31303	1.61035e-05	0.00273482
Cep70	70.3686	-1.23859	0.352716	-3.51156	0.00044548	0.0206618
Traip	36.4441	-1.24233	0.393483	-3.15728	0.0015925	0.0415217
Ccnb2	292.136	-1.24434	0.239994	-5.1849	2.16136e-07	0.00019087
Tmem56	51.6233	-1.2463	0.331045	-3.76474	0.000166726	0.0114692
Cenpi	79.5643	-1.25531	0.270617	-4.63868	3.50643e-06	0.00133796
Snrpd1	111.83	-1.25929	0.256633	-4.90697	9.24942e-07	0.00062832
Car1	2188.88	-1.26806	0.294471	-4.30621	1.66072e-05	0.00276714
Ska3	57.5845	-1.27718	0.312733	-4.08394	4.42793e-05	0.00488788
Kif18a	111.286	-1.32004	0.360253	-3.6642	0.000248109	0.0141358
Cdkn3	55.532	-1.37781	0.354144	-3.89053	0.000100026	0.008472
Ddias	25.9829	-1.38732	0.446341	-3.1082	0.00188232	0.0445543
Mboat2	27.9746	-1.48576	0.434692	-3.41797	0.000630903	0.0252886
Ccne2	132.476	-1.4942	0.325683	-4.58789	4.4774e-06	0.00133796
Amn1	34.4919	-1.50275	0.386882	-3.88425	0.000102647	0.008472
Rad51c	66.4575	-1.50918	0.287843	-5.24307	1.57928e-07	0.000154963
Cenpw	36.0168	-1.51977	0.372101	-4.08431	4.42087e-05	0.00488788
Mastl	66.1585	-1.59026	0.353534	-4.49819	6.85329e-06	0.00162204
Sgol2	224.57	-1.60094	0.304237	-5.26215	1.42384e-07	0.000154963
Cenpq	26.0791	-1.60344	0.42668	-3.75796	0.000171306	0.0114698
Dhx58	113.021	-1.73665	0.506313	-3.43	0.000603589	0.0245636
Rtp4	88.1441	-1.77475	0.485458	-3.65584	0.000256346	0.0143278
Cenpk	31.4769	-1.9166	0.426022	-4.49884	6.83266e-06	0.00162204
Mx2	241.424	-2.46281	0.378405	-6.5084	7.59532e-11	6.70743e-07
Oas1b	61.1088	-2.63518	0.647586	-4.06924	4.7167e-05	0.00501846
Oasl	73.8479	-2.73916	0.661791	-4.13901	3.48811e-05	0.00452993
Oas2	32.8106	-4.58931	1.40115	-3.27539	0.00105516	0.0323617
Ddx3	90.1946	-25.4383	5.20198	-4.89013	1.00772e-06	0.000635655

## Sheet: macrophage single cell
Supplemental File 1. Differential expression results from bulk and single-cell RNA-sequencing
macrophages single-cell RNA-seq
KRV WT (WT1) vs uninf WT (WT5)	logFC	logCPM	LR	PValue	FDR		GO Term increased	Count	%	P-Value	Benjamini		KRV ko (IFNR3) vs uninf ko ( IFNR7)	logFC	logCPM	LR	PValue	FDR		KRV ko (IFNR3) vs KRV WT (WT1)	logFC	logCPM	LR	PValue	FDR		GO Term increased	Count	%	P-Value	Benjamini		uninf ko (IFNR7) vs uninf WT (WT5)	logFC	logCPM	LR	PValue	FDR
Ubd	4.65825	11.6285	62.9526	2.11744e-15	1.02912e-11		antigen processing and presentation of peptide antigen via MHC class I	4	13.3	2e-05	0.0051		Ubd	5.60498	11.6285	99.7738	1.70833e-23	7.66615e-20		Retnlg	3.29247	10.451	27.8997	1.27772e-07	0.000155819		antigen processing and presentation of peptide or polysaccharide antigen via MHC class II	5	15.6	2.3e-09	7.2e-07		Lyz2	-3.33087	11.3147	24.4736	7.53346e-07	0.00676128
Irf7	3.20699	10.577	48.8996	2.69401e-12	5.9157e-09		response to type I interferon	3	10	4.4e-05	0.0056		Sod2	3.98438	11.4424	93.7569	3.56751e-22	1.06728e-18		S100a9	2.58023	11.5497	33.7582	6.2406e-09	1.12019e-05		response to interferon-gamma	4	12.5	1.6e-05	0.0025
Phf11	2.99783	10.4138	27.1052	1.92683e-07	0.000106912								Retnlg	3.43304	10.451	21.0993	4.36086e-06	0.000767426		KRV_virus	2.50922	10.3341	20.9272	4.77068e-06	0.0020389		chronic inflammatory response	3	9.4	0.00022	0.02
Gbp2	2.85886	11.3781	45.3383	1.65774e-11	2.4797e-08		GO Term decreased	Count	%	P-Value	Benjamini		Mki67	3.32112	10.522	28.2958	1.04122e-07	4.24771e-05		Camp	1.8461	10.294	15.7215	7.33848e-05	0.0173323		antigen processing and presentation of exogenous peptide antigen via MHC class II	3	9.4	0.00025	0.02
Stat1	2.85483	11.1228	43.6295	3.96812e-11	5.0877e-08		response to mechanical stimulus	7	29.2	3.5e-09	1.5e-06		Stat1	3.26154	11.1228	72.9585	1.32407e-17	2.37671e-14		Pkm	1.84573	10.3888	27.7382	1.38892e-07	0.000155819
Ifi27l2b	2.52929	10.7117	23.8761	1.02739e-06	0.000485308		response to drug	7	29.2	4.7e-05	0.0089		Gbp2	3.08631	11.3781	78.7847	6.92628e-19	1.55408e-15		RT1-Db1	1.77826	10.9647	26.9137	2.12749e-07	0.000190943		GO Term decreased	Count	%	P-Value	Benjamini
RT1-A2	2.38846	11.6756	57.1496	4.03884e-14	1.20829e-10		cellular response to lipopolysaccharide	5	20.8	6.1e-05	0.0089		LOC100910973	3.05989	11.6917	108.681	1.90619e-25	1.7108e-21		RT1-Ba	1.74637	10.7574	22.5825	2.01313e-06	0.00138983		response to virus	3	20	0.00059	0.026
LOC100910973	2.36989	11.6917	62.7954	2.29331e-15	1.02912e-11		response to organic cyclic compound	5	20.8	0.0004	0.043		RT1-CE10	2.79591	11.3483	61.4941	4.44072e-15	4.42838e-12		Creld2	1.67896	10.4479	21.2603	4.00953e-06	0.00179928		defense response to virus	3	20	0.0014	0.031
Sod2	2.34986	11.4424	34.7247	3.79789e-09	3.09873e-06								RT1-A2	2.64253	11.6756	71.0829	3.42534e-17	4.39178e-14		Ahsp	1.67608	10.2855	15.2438	9.44859e-05	0.0206832
Mx1	2.34386	10.4206	23.1073	1.53212e-06	0.000687537								LOC100134871	2.57598	10.9584	10.7523	0.00104148	0.0472103		Uqcrc1	1.62679	10.3771	21.356	3.81424e-06	0.00179928
Isg15	2.26958	10.4612	17.1286	3.49331e-05	0.00950076								Dynlt1	2.52606	10.5269	31.8219	1.68975e-08	8.92088e-06		RT1-Db2	1.61158	10.3605	16.5411	4.76061e-05	0.0129474
RT1-CE10	2.20689	11.3483	40.3222	2.15347e-10	2.41593e-07								KRV_virus	2.50922	10.3341	13.4137	0.000249787	0.0175144		Sec11c	1.54638	10.4037	18.7522	1.4885e-05	0.0047366
Parp14	2.13336	10.4483	17.6732	2.62302e-05	0.00735674								Slc25a4	2.47153	10.4441	25.7412	3.90395e-07	0.000118872		Manf	1.54043	10.2932	16.3662	5.22073e-05	0.0137812
Mki67	2.1251	10.522	13.4957	0.000239109	0.0397408								Hbb	2.42891	11.2059	11.2795	0.000783688	0.0395146		Tmem33	1.50105	10.3289	14.249	0.000160148	0.0326935
Pclaf	2.10946	10.4027	12.9216	0.000324808	0.0485859								Txn1	2.39053	11.5696	72.5331	1.6425e-17	2.45691e-14		Lgals3	1.49227	10.5377	20.6906	5.39796e-06	0.00220212
Psme2	2.08081	11.095	34.9013	3.4685e-09	3.09873e-06								S100a9	2.35889	11.5497	19.4983	1.00691e-05	0.00149756		Umps	1.47158	10.4711	14.1698	0.000167029	0.0326935
Vasp	2.06091	10.7499	27.009	2.02507e-07	0.000106912								RT1-CE5	2.35305	10.9478	37.181	1.07659e-09	6.90173e-07		Ctsd	1.45497	10.5719	18.7099	1.52189e-05	0.0047366
RT1-A1	2.05106	11.2153	35.9357	2.03937e-09	2.03371e-06								Pclaf	2.34005	10.4027	16.6458	4.50493e-05	0.00525088		RT1-Da	1.43939	11.4744	22.2519	2.39119e-06	0.00151502
Mx2	2.01462	10.3042	15.8951	6.69527e-05	0.0143072								Vim	2.32361	10.633	21.3015	3.92416e-06	0.000733735		Kif11	1.43217	10.2522	17.0714	3.59996e-05	0.0104225
Slfn4	1.94034	10.8722	18.1582	2.0329e-05	0.00588559								RT1-A1	2.31848	11.2153	52.5565	4.18049e-13	3.4109e-10		RT1-Bb	1.4286	10.645	15.8257	6.9452e-05	0.0168468
Tuba1a	1.93065	10.4899	14.8641	0.000115541	0.0220634								Igtp	2.2946	10.4093	26.0677	3.2966e-07	0.000109581		Atp5f1b	1.37849	10.6301	22.0888	2.60321e-06	0.00151502
Daxx	1.87439	10.3196	12.8421	0.000338905	0.0498635								Hmgb2	2.25411	10.6262	18.3879	1.80196e-05	0.00237832		Ccl5	1.37622	10.2784	14.1525	0.000168574	0.0326935
C2	1.85035	10.3931	13.7326	0.00021076	0.0363763								Ak2	2.25054	10.39	21.6956	3.19531e-06	0.000642437		P4hb	1.37424	10.6319	19.8448	8.39923e-06	0.00314096
Tapbp	1.77707	10.6038	14.583	0.000134122	0.025078								Top2a	2.24964	10.3678	14.5176	0.000138858	0.0125884		Timeless	1.2739	10.2468	13.3334	0.000260726	0.0441513
Ifi27	1.75874	10.5353	16.8732	3.99623e-05	0.0105489								Nsmce2	2.23615	10.3494	22.502	2.09923e-06	0.00050354		Tram1	1.26886	10.5818	16.0966	6.0191e-05	0.01521
Mesd	1.69702	10.3455	13.0202	0.000308151	0.0476836								Irf1	2.1684	10.3995	22.4303	2.17911e-06	0.00050354		Fkbp2	1.26776	10.4946	15.4508	8.46792e-05	0.0189999
RT1-CE5	1.69534	10.9478	20.5385	5.84444e-06	0.00209815								Casp3	2.16588	10.4444	20.4478	6.12816e-06	0.000983873		Ubd	1.24892	11.6285	13.7306	0.000210988	0.0382424
Txn1	1.66408	11.5696	29.0678	6.98897e-08	4.48043e-05								MGC108823	2.16322	10.5836	25.7072	3.97345e-07	0.000118872		Cd302	1.18989	10.6968	18.26	1.92714e-05	0.00576536
MGC108823	1.63026	10.5836	13.3547	0.000257778	0.0413135								Creld2	2.14342	10.4479	21.746	3.11242e-06	0.000642437		Eif4a1	1.17284	10.8718	21.4666	3.60038e-06	0.00179519
Psme1	1.41889	10.8246	16.2315	5.60551e-05	0.0128999								Dkc1	2.13145	10.3535	21.3346	3.85703e-06	0.000733735		Gbp2	1.14657	11.3781	23.0993	1.53847e-06	0.00115065
Ctsz	1.13771	11.6148	16.7142	4.34535e-05	0.0108332								Irgm	2.12966	10.3798	19.3735	1.07491e-05	0.00155602		Nme2	1.07513	10.6686	16.0711	6.10096e-05	0.01521
Calm1	1.08572	12.1845	19.0802	1.25339e-05	0.00387904								Lpin2	2.07397	10.3379	20.013	7.69184e-06	0.00121113		Slc25a5	1.05853	11.0348	19.8755	8.26538e-06	0.00314096
Tmsb10	0.912246	12.4588	16.6542	4.48519e-05	0.0108796								Stmn1	2.06168	10.3457	18.8128	1.44195e-05	0.00196083		Ctsb	1.03805	11.2738	14.1233	0.000171208	0.0326935
B2m	0.87857	12.3891	16.7573	4.24779e-05	0.0108332								Siva1	2.02526	10.4623	20.4444	6.13893e-06	0.000983873		Hspe1	1.01098	10.6502	13.4259	0.000248171	0.0436732
Ftl1	-0.930669	13.4482	21.7646	3.08235e-06	0.0012842								Cenpf	2.02046	10.3132	12.4966	0.000407701	0.0253647		Canx	0.9982	11.0707	15.5708	7.94723e-05	0.0182888
Fth1	-0.968641	12.5042	20.0614	7.49955e-06	0.00249291								Psme2	2.00751	11.095	46.7773	7.95295e-12	5.94814e-09		Hsp90b1	0.906656	11.0474	13.3616	0.000256825	0.0441513
Eif1	-1.11108	10.9247	14.5134	0.00013917	0.0254908								Klrk1	1.96612	10.6	22.0751	2.62183e-06	0.000560259		Actb	0.846717	13.2977	24.6254	6.96284e-07	0.000568105
Junb	-1.23343	11.1043	14.42	0.000146245	0.0262509								Gapdh	1.95414	10.5543	22.4224	2.18808e-06	0.00050354		Txn1	0.774958	11.5696	15.1604	9.87539e-05	0.0211028
Ctsa	-1.27888	11.1545	19.7785	8.69542e-06	0.00278719								Nsa2	1.95312	10.3496	17.3663	3.08236e-05	0.00384225		Slamf9	-1.43035	10.2962	13.7123	0.00021305	0.0382424
Ubc	-1.36175	10.8489	16.3174	5.35693e-05	0.0126522								Pkm	1.94631	10.3888	20.7926	5.11806e-06	0.00086669		Slfn4	-1.49734	10.8722	18.83	1.42899e-05	0.0047366
Cfh	-1.4125	10.2508	13.0888	0.000297073	0.046776								Pea15	1.90441	10.2974	14.3877	0.000148773	0.0129634		Rtp4	-1.53361	10.3621	16.8739	3.99478e-05	0.0112041
Ripor2	-1.44238	10.5955	13.4978	0.00023884	0.0397408								Ifi47	1.89705	10.457	18.833	1.42679e-05	0.00196083		Ifit3	-1.54693	10.4065	13.802	0.000203115	0.0379783
Cd36	-1.46874	11.1072	21.639	3.29099e-06	0.0012842								Tap1	1.89237	10.344	16.0687	6.1085e-05	0.00676837		Ifi44	-1.60999	10.3463	14.1842	0.000165758	0.0326935
Cfd	-1.58742	11.0966	27.4414	1.61924e-07	9.68845e-05								Psmb8	1.87938	10.5928	23.7895	1.07465e-06	0.000283677		Klra17	-1.64183	10.687	19.5515	9.79224e-06	0.00351541
Btg2	-1.61421	10.7949	15.9294	6.57482e-05	0.0143072								Prc1	1.87157	10.3442	12.6757	0.000370429	0.0235787		Ifitm3	-1.70107	10.2897	22.0181	2.70087e-06	0.00151502
Ccr3	-1.61539	10.5864	14.8992	0.000113409	0.0220634								Psmb10	1.8624	10.4629	19.0191	1.2942e-05	0.00181491		Ly49i9	-1.87679	10.3795	21.6803	3.22079e-06	0.00170039
Ier2	-1.63118	10.9663	20.6978	5.37788e-06	0.0020111								Psmb9	1.8541	10.6399	26.6592	2.42688e-07	8.37741e-05		Ly6c	-1.91344	10.3284	18.6992	1.53049e-05	0.0047366
Zfp36	-1.64975	10.5527	15.1372	9.99732e-05	0.0199391								Atp5pf	1.84906	10.8241	25.8279	3.73263e-07	0.000118872		Mx1	-2.02775	10.4206	31.2691	2.24622e-08	3.35998e-05
Rcan1	-1.65746	10.4436	14.1059	0.000172805	0.0304103								RT1-S3	1.7974	10.4804	14.2394	0.000160966	0.013629		Rarres1	-2.06026	11.0539	45.9732	1.1988e-11	3.5864e-08
Ifrd1	-1.66551	10.4308	13.4237	0.000248467	0.0405452								RT1-CE14	1.78558	10.4376	16.9524	3.83284e-05	0.0047123		Phf11	-2.28392	10.4138	27.4751	1.59134e-07	0.000158692
Fos	-1.68099	11.2048	15.7125	7.37356e-05	0.0153902								H2afz	1.77208	11.1981	28.1347	1.13161e-07	4.41576e-05		Ifi27	-2.55486	10.5353	50.7179	1.06645e-12	4.78569e-09
Mrc1	-1.68871	10.7548	20.3696	6.38369e-06	0.0022036								Dtx3l	1.76886	10.3152	12.861	0.000335493	0.0221401		Ifi27l2b	-2.568	10.7117	41.1065	1.44154e-10	3.23445e-07
Hmox1	-1.71699	11.1495	21.6912	3.20261e-06	0.0012842								Nme2	1.76831	10.6686	25.3997	4.65992e-07	0.000134912		Irf7	-2.80842	10.577	70.9895	3.59134e-17	3.22323e-13
LOC498276	-1.76404	10.4549	16.0741	6.09109e-05	0.0136669								Tuba1b	1.76716	10.8139	21.6801	3.22113e-06	0.000642437
Dnajb4	-1.93226	10.3071	15.4762	8.3551e-05	0.0170425								RGD1309362	1.75373	10.4768	13.9293	0.000189818	0.0151265
Egr1	-1.96541	10.5607	18.8832	1.38972e-05	0.00415759								C6	1.74492	10.2933	11.353	0.000753273	0.0395146
Tf	-2.0049	10.586	24.5692	7.16877e-07	0.000357443								Cd93	1.72465	10.285	10.8832	0.000970397	0.0460066
S100a6	-2.2031	10.3183	12.9514	0.000319683	0.0485859								Selenoh	1.71911	10.5518	16.0982	6.01403e-05	0.00674699
Fabp4	-2.34735	10.7224	34.1754	5.03614e-09	3.76662e-06								Acsl4	1.7175	10.3107	13.9212	0.000190638	0.0151265
Jun	-2.38965	11.0244	30.515	3.313e-08	2.28724e-05								Aida	1.70703	10.2822	13.6517	0.000220038	0.0162765
Ccl2	-4.39528	10.6458	48.5043	3.29565e-12	5.9157e-09								Tuba1c	1.69917	10.3283	12.487	0.000409792	0.0253647
													Plek	1.69027	10.6282	16.6517	4.49108e-05	0.00525088
													Pgk1	1.68847	10.4203	14.6486	0.000129528	0.0119847
													Ptpn1	1.68628	10.5689	15.9023	6.66966e-05	0.00721208
													Mrps16	1.68424	10.3058	14.7246	0.000124409	0.0117479
													Sgo2	1.67903	10.287	11.6569	0.000639636	0.0350044
													Hmgn2	1.6711	10.6959	16.7168	4.3396e-05	0.00519305
													Isg15	1.66728	10.4612	10.9603	0.000930846	0.0449158
													Sec11c	1.66365	10.4037	14.7058	0.00012566	0.0117479
													Psma5	1.65547	10.6901	22.2228	2.42773e-06	0.000544723
													Cxcl10	1.65165	10.3131	13.4292	0.000247741	0.0175144
													Hk3	1.64861	10.3022	13.5606	0.000230985	0.0167185
													Tuba1a	1.64419	10.4899	13.4168	0.000249378	0.0175144
													Cotl1	1.64101	10.3497	12.1561	0.000489277	0.0292751
													Stx3	1.63852	10.3269	11.3672	0.000747527	0.0395146
													Parp14	1.63211	10.4483	12.6485	0.000375874	0.0237569
													Ppa1	1.62725	10.331	14.0485	0.000178156	0.0148051
													Cox7b	1.61606	10.8547	25.206	5.15205e-07	0.000144499
													Rack1	1.60913	10.6069	16.3443	5.28144e-05	0.00600012
													Idh2	1.59347	10.4193	11.9645	0.000542244	0.0313977
													Ssr2	1.57586	10.4532	12.7022	0.000365217	0.023413
													Tmem33	1.574	10.3289	10.7218	0.00105882	0.0477534
													Cisd1	1.57216	10.3927	11.0623	0.00088102	0.0432085
													Sf3b6	1.56132	10.397	12.2374	0.000468402	0.0285692
													C1qbp	1.55933	10.368	10.7906	0.00102017	0.0467145
													Psmb4	1.55696	10.3865	11.438	0.000719557	0.0391396
													Emc10	1.556	10.3222	12.8299	0.00034112	0.0221852
													Uqcrc1	1.54539	10.3771	13.6414	0.000221252	0.0162765
													Zcrb1	1.54418	10.3737	11.903	0.000560437	0.0322431
													Cnih4	1.54065	10.3436	11.3356	0.000760365	0.0395146
													Psme1	1.53885	10.8246	22.0841	2.60962e-06	0.000560259
													Timm8b	1.52455	10.4724	13.2258	0.000276117	0.0190627
													C2	1.51797	10.3931	10.8032	0.00101325	0.0466353
													Mdh2	1.50199	10.4148	12.0819	0.000509144	0.0300629
													Eif2s2	1.50094	10.5935	13.899	0.000192903	0.0151265
													Zzz3	1.49577	10.2758	12.0974	0.00050491	0.0300104
													Tubb4b	1.49516	10.2695	12.0659	0.000513529	0.0301237
													Pttg1	1.49396	10.3006	11.0231	0.000899821	0.0438907
													RT1-N3	1.48909	10.2737	11.3342	0.000760927	0.0395146
													Ifit2	1.48279	10.3666	10.824	0.00100194	0.0463525
													Ran	1.46391	10.6181	14.4142	0.000146694	0.0129076
													Psma2	1.45509	10.5269	13.3617	0.000256809	0.0178672
													Wars	1.44392	10.2755	10.9701	0.000925936	0.0449158
													Cox5b	1.44098	10.6152	13.8443	0.000198594	0.015234
													Slc11a1	1.43636	10.5635	11.717	0.000619329	0.0347405
													Kif11	1.43217	10.2522	11.3812	0.000741929	0.0395146
													Cks1b	1.43162	10.2691	11.4144	0.000728758	0.0393141
													Gmnn	1.42316	10.2871	10.6697	0.00108903	0.0488522
													Fkbp2	1.4148	10.4946	13.0438	0.000304294	0.0206897
													Actr3	1.39821	10.7698	15.7038	7.40759e-05	0.00791466
													Gng10	1.39583	10.6856	14.9748	0.000108954	0.0108651
													Fcgr3a	1.37256	10.7502	14.2446	0.000160525	0.013629
													Cycs	1.36989	10.9335	16.3488	5.26896e-05	0.00600012
													Ugp2	1.34644	10.4675	11.6643	0.000637118	0.0350044
													Myl6b	1.34368	10.861	15.4703	8.38119e-05	0.00854787
													Cdk2ap2	1.34331	10.5033	10.7523	0.00104152	0.0472103
													Tmsb10	1.33983	12.4588	40.507	1.95909e-10	1.35252e-07
													RT1-Db1	1.33373	10.9647	11.2894	0.0007795	0.0395146
													Myl12a	1.32119	10.5341	10.8532	0.00098623	0.0460066
													Cct6a	1.31956	10.4786	10.6612	0.00109407	0.0488522
													Myl6	1.31385	11.159	21.13	4.29163e-06	0.000767426
													Psma3l	1.31126	10.7654	13.869	0.000196004	0.0151649
													Plac8	1.30207	11.6735	18.0834	2.11441e-05	0.00275027
													Eif5a	1.29538	10.7376	14.4426	0.000144495	0.01284
													Slc25a5	1.27133	11.0348	19.3381	1.09497e-05	0.0015599
													Calm1	1.26153	12.1845	30.8844	2.73865e-08	1.36552e-05
													Ppia	1.2487	12.0921	28.7307	8.31735e-08	3.73241e-05
													Ndufa13	1.24	10.8385	14.898	0.000113481	0.0110028
													Pabpc1	1.23739	10.9614	13.8137	0.000201864	0.0153536
													Hmg1l1	1.19472	10.6087	10.8493	0.000988347	0.0460066
													Ptma	1.18245	11.362	21.1429	4.26273e-06	0.000767426
													Ldha	1.17131	10.6269	11.2841	0.000781733	0.0395146
													Psmb3	1.17125	10.6606	10.9128	0.000955046	0.0455933
													Hmgb1	1.16177	10.6153	11.2931	0.000777954	0.0395146
													Atp5po	1.15471	10.6748	11.0687	0.000877984	0.0432085
													Cox6a1	1.12055	11.0277	12.6048	0.000384754	0.024148
													Actb	1.11441	13.2977	29.6598	5.14928e-08	2.43236e-05
													Myl6l	1.08567	10.9062	12.1933	0.000479611	0.0288893
													Psmb1	1.07893	10.8889	11.8588	0.000573891	0.0328068
													Cox7c	0.987777	11.2059	13.979	0.000184868	0.0151265
													B2m	0.984136	12.3891	23.0749	1.55813e-06	0.000389948
													Atp5mg	0.979799	11.3066	12.2267	0.000471113	0.0285692
													Pfn1	0.750251	11.6358	11.7215	0.000617807	0.0347405
													C1qc	-0.785148	11.9911	10.8474	0.000989333	0.0460066
													Rn28s	-0.842753	15.4401	11.2656	0.000789586	0.0395896
													Itm2b	-0.843356	11.9712	14.9155	0.000112437	0.0110028
													C1qa	-0.84844	12.0953	13.8999	0.000192805	0.0151265
													Glul	-0.880709	11.547	12.9069	0.000327365	0.0219261
													Fth1	-0.888114	12.5042	19.4776	1.01784e-05	0.00149756
													Npc2	-0.941812	11.1444	11.7821	0.000598026	0.0339702
													Clec4a3	-1.02537	10.8343	11.1683	0.000832085	0.0414887
													Cfp	-1.06985	11.1907	13.6125	0.000224688	0.0163949
													Tmem176b	-1.07389	11.0448	14.3647	0.000150596	0.0129961
													Tmem176a	-1.08486	10.7299	12.8389	0.000339481	0.0221852
													Cd9	-1.25121	10.8516	14.8892	0.000114012	0.0110028
													Ifngr1	-1.25223	10.6404	13.1712	0.000284283	0.0194766
													Rarres1	-1.26752	11.0539	12.8626	0.000335212	0.0221401
													Cd36	-1.26999	11.1072	19.7262	8.93665e-06	0.00138287
													Rad17	-1.2739	10.2385	11.4074	0.000731526	0.0393141
													Ctsl	-1.28054	10.3946	11.3096	0.000771087	0.0395146
													Kcmf1	-1.2865	10.2598	10.9485	0.000936813	0.044962
													Fcna	-1.30037	12.3374	26.6697	2.41373e-07	8.37741e-05
													Fcgrt	-1.34098	10.4908	11.675	0.000633439	0.0350044
													Sirpa	-1.36572	10.5516	11.0805	0.000872404	0.0432085
													Mtss1	-1.37349	10.2857	10.8491	0.000988417	0.0460066
													Ncoa4	-1.38725	10.7859	13.8901	0.000193822	0.0151265
													Hmox1	-1.40018	11.1495	17.4418	2.96247e-05	0.00374481
													Tcp11l2	-1.40485	10.2481	13.9667	0.000186076	0.0151265
													Gcgr	-1.41051	10.2426	14.4857	0.000141229	0.0126753
													Clec4a1	-1.43541	10.6074	16.0242	6.25367e-05	0.00684472
													Adgre1	-1.44848	10.353	11.694	0.000627035	0.0349543
													Tlr8	-1.46195	10.3902	13.7348	0.000210518	0.0158361
													Mtmr10	-1.47017	10.2769	12.9226	0.00032464	0.0219071
													Glipr1	-1.47383	10.5832	14.0873	0.000174518	0.0146383
													Itgb5	-1.50684	10.6935	17.8921	2.33788e-05	0.00299749
													Man2b2	-1.52869	10.306	11.3026	0.000773988	0.0395146
													St3gal1	-1.54268	10.2428	14.5303	0.00013792	0.0125884
													Acp5	-1.59771	10.8001	24.1197	9.05283e-07	0.00024621
													Dab2	-1.60025	10.3773	15.3837	8.77425e-05	0.00884819
													Ech1	-1.62519	10.3032	13.5069	0.000237684	0.0170657
													Fosb	-1.63527	10.3903	13.724	0.000211736	0.0158361
													Igf1	-1.65048	10.3685	12.4236	0.000423952	0.0260614
													LOC497796	-1.67172	10.4019	15.6512	7.61626e-05	0.00804188
													Mxd4	-1.67975	10.346	12.8069	0.000345348	0.0222986
													Klra17	-1.68426	10.687	16.7443	4.27701e-05	0.00518732
													Mob4	-1.68534	10.3122	15.4854	8.31458e-05	0.00854787
													Ccdc152	-1.69791	10.6806	12.0065	0.000530154	0.030897
													Rragd	-1.74375	10.2579	19.4974	1.00734e-05	0.00149756
													Tf	-1.81746	10.586	21.431	3.66792e-06	0.000715643
													Gpr34	-1.85116	10.3367	18.5907	1.62011e-05	0.00217022
													Selenop	-1.92482	11.5799	35.5938	2.43062e-09	1.38013e-06
													Mrc1	-1.92519	10.7548	28.3889	9.92347e-08	4.2411e-05
													Timp2	-1.99443	10.3651	23.0675	1.56414e-06	0.000389948
													Ly49i9	-2.00078	10.3795	20.6668	5.46566e-06	0.000908414
													Ccl2	-2.13293	10.6458	15.5028	8.23853e-05	0.00854787
													Pla2g15	-2.18401	10.483	35.5701	2.46041e-09	1.38013e-06
													Cfd	-2.23302	11.0966	55.7535	8.21525e-14	7.37319e-11
													Hes1	-2.2517	10.6863	27.5448	1.53497e-07	5.74015e-05
													Apoe	-2.45706	10.4643	14.8121	0.000118772	0.0113402
													Clec4m	-3.35735	10.7512	20.9876	4.62268e-06	0.000797857
													Ccr3	-3.44991	10.5864	65.5652	5.62234e-16	6.30757e-13

## Sheet: monocyte single cell
Supplemental File 1. Differential expression results from bulk and single-cell RNA-sequencing
monocytes single-cell RNA-seq
KRV WT (WT1) vs uninf WT (WT5)	logFC	logCPM	LR	PValue	FDR		GO Term increased	Count	%	P-Value	Benjamini		KRV ko (IFNR3) vs uninf ko ( IFNR7)	logFC	logCPM	LR	PValue	FDR		KRV ko (IFNR3) vs KRV WT (WT1)	logFC	logCPM	LR	PValue	FDR		GO Term increased	Count	%	P-Value	Benjamini		uninf ko (IFNR7) vs uninf WT (WT5)	logFC	logCPM	LR	PValue	FDR
Stat1	3.94187	11.3839	191.624	1.40573e-43	1.38014e-39		cellular response to interferon-beta	11	10.2	2.4e-15	1.5e-12		Gbp2	4.16045	11.4485	86.5078	1.39189e-20	2.73311e-17		Hba-a2	2.68893	10.7332	155.607	1.03181e-35	3.37677e-32		oxygen transport	5	33.3	7.7e-10	1.5e-07		<no significant DE genes>
Isg15	3.89527	10.7598	75.1615	4.33743e-18	3.27576e-15		defense response to virus	14	13	2.2e-13	6.6e-11		Stat1	3.34174	11.3839	93.6136	3.83551e-22	1.25523e-18		KRV_virus	2.53378	10.502	59.6007	1.16196e-14	7.60543e-12		antigen processing and presentation of peptide or polysaccharide antigen via MHC class II	3	20	3.2e-05	0.0026
Slfn4	3.71958	10.9361	149.257	2.51916e-34	8.24437e-31		response to virus	11	10.2	2.3e-11	4.7e-09		LOC100910973	3.33321	11.7037	102.002	5.54525e-24	5.44432e-20		Hbb	2.50006	10.6662	86.2098	1.6182e-20	1.58875e-17		immune response	5	33.3	4.7e-05	0.0026
Ifi27	3.62354	10.6546	146.726	9.00708e-34	2.21079e-30		immune response	14	13	2.3e-09	3.5e-07		Ubd	3.24861	10.7212	13.6239	0.00022332	0.0195764		Hba1	2.3811	10.5609	95.4483	1.51801e-22	1.86298e-19		antigen processing and presentation of exogenous peptide antigen via MHC class II	3	20	5.4e-05	0.0026
Irf7	3.5041	10.6746	101.537	7.01515e-24	7.65275e-21		defense response	8	7.4	7.2e-09	8.8e-07		Psme2	2.95805	11.3023	91.9313	8.97375e-22	2.20261e-18		LOC100134871	2.11251	10.5461	41.4242	1.22529e-10	5.01245e-08		antigen processing and presentation	3	20	0.00045	0.018
Cxcl11	3.3867	10.7495	34.55	4.1544e-09	1.27462e-06		negative regulation of viral genome replication	6	5.6	5.7e-07	5.7e-05		Cxcl11	2.7726	10.7495	14.4786	0.000141763	0.0136454		Np4	1.92128	10.4577	22.5924	2.00276e-06	0.000312112		defense response	3	20	0.00065	0.021
Gbp2	3.1943	11.4485	99.5617	1.90146e-23	1.86685e-20		antigen processing and presentation of peptide antigen via MHC class I	6	5.6	1.5e-06	0.00012		Slpi	2.76265	11.1853	19.6809	9.1512e-06	0.00147289		Acod1	1.46931	10.4502	35.1981	2.97819e-09	8.35424e-07		polysaccharide assembly with MHC class II protein complex	2	13.3	0.0016	0.042
Mx1	3.01035	10.5328	67.4548	2.15568e-16	1.41097e-13		innate immune response	11	10.2	1.6e-06	0.00012		KRV_virus	2.64857	10.502	13.654	0.000219773	0.019439		RT1-Ba	1.36394	10.708	43.6607	3.90541e-11	1.6671e-08		response to hydrogen peroxide	3	20	0.0017	0.042
Ifit2	2.69183	10.6276	44.7058	2.28976e-11	1.06837e-08		response to type I interferon	4	3.7	5.5e-06	0.00037		RT1-Da	2.64763	11.2934	31.0258	2.54616e-08	1.08688e-05		Cd74	1.31815	12.0014	56.3488	6.06889e-14	3.13602e-11
LOC100910973	2.6024	11.7037	135.019	3.27088e-31	5.35224e-28		response to lipopolysaccharide	10	9.3	2.3e-05	0.0014		Psmb9	2.61702	10.7918	45.496	1.52949e-11	1.50165e-08		Hbb-b1	1.31353	10.367	37.698	8.25912e-10	2.534e-07		GO Term decreased	Count	%	P-Value	Benjamini
Cxcl10	2.54671	10.5093	41.1756	1.3915e-10	5.69241e-08		type I interferon signaling pathway	3	2.8	0.00044	0.024		Txn1	2.6106	11.7753	97.0817	6.65246e-23	3.26569e-19		Serpinb9	1.23763	10.4744	20.514	5.91955e-06	0.00083026		defense response to virus	7	35	6.4e-10	9.9e-08
Ly6c	2.54099	11.7337	140.083	2.55247e-32	5.01203e-29								Klrk1	2.43295	10.6368	29.958	4.41498e-08	1.60542e-05		RT1-Da	1.23615	11.2934	39.7446	2.89434e-10	1.09295e-07		response to virus	5	25	5.8e-07	4.5e-05
Rtp4	2.51969	10.4514	54.5487	1.51644e-13	9.30527e-11		GO Term decreased	Count	%	P-Value	Benjamini		Cd74	2.43171	12.0014	34.6413	3.96412e-09	2.16221e-06		LOC689064	1.17044	10.3673	25.0019	5.72726e-07	0.000100411		negative regulation of viral genome replication	3	15	0.00029	0.015
Ifit3	2.49695	10.5835	32.2146	1.3805e-08	3.76492e-06		response to stilbenoid	3	15.8	9.3e-05	0.019		Ass1	2.34827	10.5023	26.3484	2.85053e-07	8.33034e-05		Hmox1	1.16605	10.4245	23.1226	1.51996e-06	0.000252931
Ubd	2.42043	10.7212	20.5621	5.77267e-06	0.000765893		oxygen transport	3	15.8	0.00012	0.019		Nampt	2.33111	10.7272	32.719	1.06492e-08	5.45588e-06		RT1-Db1	1.06566	10.7601	25.2368	5.07063e-07	9.10329e-05
Psme2	2.31889	11.3023	108.124	2.52418e-25	3.0978e-22								Gbp5	2.30513	10.5355	22.9774	1.63918e-06	0.000374266		Nampt	1.04509	10.7272	40.4819	1.98442e-10	7.7932e-08
Parp14	2.25716	10.5068	48.5328	3.24809e-12	1.59449e-09								RT1-A1	2.23948	11.3328	54.5528	1.51326e-13	1.85715e-10		Ass1	1.00928	10.5023	25.5561	4.29716e-07	8.1639e-05
RT1-A2	2.24744	11.8547	158.803	2.06639e-36	1.01439e-32								Eno1	2.22218	10.6404	24.5833	7.1167e-07	0.000174679		C3	0.975664	10.4339	23.8766	1.02713e-06	0.000173868
MGC108823	2.16249	10.6152	53.7745	2.24872e-13	1.2987e-10								Plek	2.2073	11.1146	28.9188	7.54783e-08	2.64659e-05		Plek	0.950325	11.1146	30.7932	2.8704e-08	7.22605e-06
RGD1309362	2.14104	10.6008	44.6187	2.39398e-11	1.06837e-08								RGD1309362	2.20628	10.6008	24.8932	6.05953e-07	0.000152545		Snx10	0.932854	10.8922	35.569	2.46168e-09	7.10847e-07
Ifi44	2.13598	10.4037	38.917	4.42209e-10	1.66985e-07								Ifi47	2.17461	10.5345	27.1556	1.87721e-07	5.9453e-05		RT1-Bb	0.918719	10.6315	16.9126	3.91413e-05	0.00452104
RT1-CE5	2.07672	11.072	72.6767	1.52725e-17	1.07104e-14								Acod1	2.15763	10.4502	17.4764	2.90899e-05	0.00391239		Gbp2	0.916657	11.4485	38.2111	6.34916e-10	2.07787e-07
RT1-CE10	2.06602	11.5323	110.673	6.97804e-26	9.7872e-23								Slfn4	2.15474	10.9361	25.1663	5.25938e-07	0.000135886		Ncf1	0.892033	10.6822	28.4095	9.81839e-08	2.19084e-05
Gbp5	2.03718	10.5355	36.12	1.85531e-09	6.23872e-07								RT1-Bb	2.11515	10.6315	16.6443	4.50864e-05	0.00539828		Defa5	0.890508	10.3383	11.3107	0.000770599	0.0392007
RT1-A1	1.91583	11.3328	81.1285	2.11504e-19	1.73046e-16								MGC108823	2.09969	10.6152	25.5646	4.27827e-07	0.000120011		Vasp	0.888132	10.6148	25.7338	3.91911e-07	7.69557e-05
Txn1	1.87161	11.7753	86.6307	1.30802e-20	1.16747e-17								RT1-CE5	2.08486	11.072	39.7787	2.84425e-10	2.14807e-07		Cnn3	0.86533	10.4215	15.7137	7.36896e-05	0.00730792
Usp18	1.83256	10.4113	33.276	7.99618e-09	2.30901e-06								Igtp	2.05334	10.4932	21.9297	2.82822e-06	0.00060364		Commd4	0.859103	10.473	19.5269	9.91927e-06	0.00129283
Klrk1	1.80673	10.6368	35.1831	3.00121e-09	9.50513e-07								RT1-A2	2.04346	11.8547	76.4953	2.20742e-18	3.61208e-15		Ifitm1	0.842791	10.5575	12.888	0.000330689	0.0227042
Ly6e	1.79131	10.6432	37.2101	1.06061e-09	3.71895e-07								Anxa3	2.02186	10.7507	24.0207	9.53039e-07	0.000228218		Marcks	0.814734	10.7178	11.4246	0.000724784	0.0370621
Phf11	1.65356	10.5046	20.4717	6.05188e-06	0.000792231								Creld2	2.01929	10.4515	19.8355	8.4399e-06	0.00142867		Rcn1	0.814457	10.3829	16.0652	6.11996e-05	0.00646084
Ifi47	1.63741	10.5345	29.5278	5.51205e-08	1.38762e-05								Nudc	1.97895	10.4687	20.0779	7.43514e-06	0.00128067		Dram1	0.814203	10.3917	16.1916	5.7246e-05	0.00610914
RGD1565410	1.62894	10.8132	36.0672	1.90631e-09	6.23872e-07								Hbb	1.95112	10.6662	11.3861	0.000739967	0.0435029		Creld2	0.812298	10.4515	15.3748	8.81571e-05	0.00831484
Tapbp	1.62411	10.6014	26.9761	2.05989e-07	4.49421e-05								Sri	1.927	10.7036	26.5781	2.53092e-07	7.76518e-05		RT1-CE14	0.80824	10.5535	24.0105	9.58137e-07	0.000165035
Gbp4	1.62252	10.4796	25.443	4.55658e-07	8.94729e-05								Irgm	1.92289	10.4586	19.046	1.27607e-05	0.00189825		Gpnmb	0.80764	10.3722	12.4821	0.000410874	0.025694
Ly6i	1.60737	11.0595	43.611	4.00573e-11	1.70992e-08								Cox7b	1.89408	11.0948	34.7435	3.76134e-09	2.16221e-06		Ppa1	0.784781	10.4271	14.8785	0.000114663	0.00987509
S100a9	1.56276	12.066	13.2359	0.000274634	0.0175088								Fgl2	1.87948	10.5536	17.0419	3.65646e-05	0.00478655		Dpp8	0.781527	10.3666	15.9677	6.44337e-05	0.00665905
Slpi	1.55561	11.1853	13.897	0.000193109	0.0136399								Parp14	1.86972	10.5068	18.8942	1.38171e-05	0.00202472		Txn1	0.781217	11.7753	61.6117	4.18317e-15	2.9336e-12
Igtp	1.53897	10.4932	22.6064	1.9882e-06	0.000336555								Sept2	1.83938	10.4553	19.6984	9.06776e-06	0.00147289		Lap3	0.780266	10.5282	17.6642	2.63544e-05	0.00319166
Pdia3	1.53166	11.0597	39.1373	3.95019e-10	1.55132e-07								Pla2g4a	1.83318	10.4373	17.5979	2.72883e-05	0.00377347		Creg1	0.778031	10.5865	14.6509	0.000129373	0.0110451
Irgm	1.50836	10.4586	24.79	6.39271e-07	0.000120699								Tapbp	1.82448	10.6014	19.2048	1.17419e-05	0.00178282		Cct6a	0.754313	10.514	15.0777	0.000103174	0.00929324
Nampt	1.48155	10.7272	22.5511	2.04632e-06	0.000340522								Ncf1	1.80734	10.6822	21.1782	4.185e-06	0.000838538		Psmc2	0.753467	10.4009	14.3469	0.000152028	0.0124384
Pla2g16	1.48134	10.5078	20.88	4.88972e-06	0.000680741								RT1-Db1	1.80477	10.7601	14.212	0.000163329	0.0154189		Tcp1	0.742977	10.4081	13.9658	0.000186164	0.0142793
RT1-S3	1.4702	10.5626	26.6345	2.45809e-07	5.24642e-05								RT1-CE11	1.79359	10.4865	17.2572	3.2645e-05	0.0043312		Fth1	0.742726	11.8428	36.5974	1.45224e-09	4.32062e-07
Ifitm3	1.46531	10.3523	25.459	4.51894e-07	8.94729e-05								Ly6c	1.79133	11.7337	40.76	1.72121e-10	1.40824e-07		Slc2a6	0.740074	10.379	11.5362	0.00068255	0.0360179
Ccr5	1.45725	10.5157	18.7668	1.47714e-05	0.00176861								Cnn3	1.78573	10.4215	15.5844	7.89047e-05	0.00839416		Snrpa1	0.738883	10.3936	13.343	0.000259396	0.0188648
Anxa3	1.45335	10.7507	23.6388	1.16218e-06	0.000211301								Ndufb2	1.76091	10.6289	20.62	5.60085e-06	0.00105748		Itgal	0.738609	10.4629	14.3114	0.000154923	0.0125705
Cxcl9	1.43859	10.5159	12.0532	0.000517049	0.0280463								MGC105567	1.73085	10.4485	16.086	6.05306e-05	0.00683091		Psmb9	0.731113	10.7918	26.8158	2.23805e-07	4.57775e-05
RT1-T24-3	1.43047	10.4671	22.0669	2.63313e-06	0.00041035								Ly6al	1.72734	10.7243	18.636	1.58206e-05	0.00228422		Hnrnpul2	0.727386	10.4468	15.3898	8.746e-05	0.00831484
Mx2	1.41153	10.3696	18.8589	1.4075e-05	0.00170603								Fcnb	1.72493	11.911	25.4489	4.54256e-07	0.00012198		Smc2	0.72429	10.3469	12.6693	0.0003717	0.0244923
Psmb10	1.40973	10.5543	23.5764	1.20053e-06	0.000214306								RT1-S3	1.71443	10.5626	16.4013	5.12491e-05	0.00599004		Nrp2	0.710627	10.3444	14.2781	0.000157692	0.0125872
Ctsz	1.39805	11.2874	49.3234	2.17063e-12	1.12164e-09								C2	1.71061	10.4829	15.8517	6.85064e-05	0.00755726		Banf1	0.707136	10.4682	14.5221	0.000138526	0.0115258
Oasl2	1.382	10.3984	17.9443	2.27467e-05	0.00248549								Ly6i	1.68497	11.0595	23.0556	1.57383e-06	0.000367902		RGD1308430	0.706633	10.3899	12.1333	0.000495291	0.0294713
Sp100	1.36089	10.4815	21.0381	4.5025e-06	0.00064066								Lta4h	1.67571	10.4465	15.5946	7.84796e-05	0.00839416		Slc8a1	0.702125	10.3351	14.5759	0.000134628	0.0112973
Morc3	1.3476	10.4464	18.2986	1.88847e-05	0.0021813								Atp5mc1	1.65807	10.422	15.1111	0.000101363	0.0104756		Cuta	0.701395	10.3406	15.0519	0.000104593	0.00933541
Ly6al	1.33049	10.7243	22.7459	1.849e-06	0.000318482								Hspd1	1.64835	10.549	12.3588	0.000438907	0.0305083		Etfa	0.700817	10.4261	13.4895	0.000239899	0.0178434
MGC105567	1.31022	10.4485	16.2432	5.57086e-05	0.00511165								Gbp4	1.63837	10.4796	13.6601	0.000219063	0.019439		Tap1	0.697146	10.4946	15.0196	0.0001064	0.00941112
RT1-CE14	1.29694	10.5535	18.0485	2.15354e-05	0.00240266								RGD1565410	1.6293	10.8132	19.7352	8.89484e-06	0.00147289		Mycbp	0.694889	10.3713	10.8596	0.000982842	0.0475347
Cisd1	1.28919	10.4411	17.7702	2.49261e-05	0.00268928								Pla2g16	1.62341	10.5078	13.4527	0.000244656	0.0210705		Uso1	0.693183	10.4152	11.4534	0.000713646	0.0366837
Samhd1	1.26705	11.083	21.1629	4.21861e-06	0.000622391								Thrap3	1.61973	10.4914	14.3424	0.000152394	0.0145263		Uqcrb	0.687714	10.5275	14.288	0.000156866	0.0125872
Ogfr	1.26648	10.3895	17.1772	3.40498e-05	0.00334301								Cxcl10	1.59884	10.5093	11.8186	0.000586415	0.0364394		Sod2	0.687122	11.8886	27.4773	1.58947e-07	3.39248e-05
Gadd45gip1	1.26348	10.4496	16.0007	6.33185e-05	0.00555054								Lcp1	1.59791	11.0235	28.1494	1.123e-07	3.80195e-05		Ndufb5	0.683103	10.5941	16.4106	5.10005e-05	0.00556359
Lcp2	1.25933	10.4344	16.6648	4.45998e-05	0.00421039								RT1-CE10	1.5843	11.5323	42.5391	6.92829e-11	6.18382e-08		Rbbp8	0.680888	10.3618	12.3732	0.00043553	0.0268933
Fcnb	1.25018	11.911	26.9888	2.04639e-07	4.49421e-05								Rpn1	1.5836	10.5406	12.5773	0.000390467	0.0279825		Nras	0.678923	10.3889	12.0541	0.000516794	0.0302017
Swi5	1.24799	10.4844	16.0335	6.22303e-05	0.00555054								Sec11c	1.58326	10.4268	14.6687	0.000128155	0.0127094		Atp5mc2	0.672574	10.5883	15.76	7.1907e-05	0.0072039
Tfec	1.24655	10.4386	16.5449	4.75116e-05	0.00440065								B2m	1.58311	12.4014	73.1067	1.22828e-17	1.72275e-14		Ero1a	0.670859	10.3731	10.9113	0.000955781	0.0466859
Sell	1.2434	10.9207	19.6242	9.42685e-06	0.00117155								RT1-CE14	1.5702	10.5535	16.9011	3.93786e-05	0.00502102		Ftl1	0.66795	12.7706	46.8831	7.53501e-12	3.5228e-09
Calr	1.22868	10.6244	18.0912	2.10568e-05	0.00239398								RT1-CE16	1.56464	10.5433	15.9783	6.40727e-05	0.00714847		Lyrm9	0.667928	10.319	18.1816	2.00807e-05	0.00252759
Sp110	1.22314	10.454	16.2155	5.65295e-05	0.00513895								Ostc	1.56228	10.4457	13.0521	0.000302943	0.0236055		Ran	0.666945	10.6838	11.1404	0.000844677	0.0423114
Casp1	1.19617	10.5876	17.5797	2.7551e-05	0.00292235								Supt16h	1.55544	10.4765	12.1683	0.000486099	0.0323646		RT1-CE12	0.662585	10.3263	16.3133	5.36857e-05	0.00579216
Ndufc2	1.19175	10.4514	14.9266	0.000111774	0.00857343								C3	1.55296	10.4339	12.6278	0.000380061	0.0274371		Nfkb2	0.661642	10.3545	11.5679	0.000671004	0.0356103
Psma5	1.18669	10.7026	19.9064	8.13271e-06	0.00102368								Cyba	1.54746	11.2742	36.867	1.26466e-09	8.86888e-07		Akr1a1	0.660814	10.4482	12.2516	0.000464849	0.0283471
Mnda	1.18059	10.7288	18.7199	1.51393e-05	0.00179081								Ppa1	1.54075	10.4271	11.888	0.000564974	0.0360155		Rack1	0.654534	10.7521	15.3244	9.05375e-05	0.00838583
Msr1	1.15742	10.3664	16.5663	4.69784e-05	0.0043927								Cct6a	1.532	10.514	12.1766	0.000483917	0.0323646		Pea15	0.653844	10.3262	12.9051	0.000327687	0.0226565
Ascc3	1.15212	10.3729	14.5499	0.000136492	0.0101521								Dnajc3	1.51767	10.5184	12.679	0.000369787	0.0271307		Cox6a1	0.650501	11.0726	28.5328	9.2123e-08	2.1034e-05
Pnp	1.15095	10.4558	12.0047	0.000530658	0.0283152								Calr	1.51483	10.6244	15.3071	9.13716e-05	0.00954348		Arcn1	0.632968	10.5057	13.0661	0.000300696	0.0212391
Fubp1	1.14954	10.4315	14.5686	0.00013515	0.0101291								Irf7	1.50546	10.6746	13.1789	0.000283116	0.0227839		Zmat2	0.631386	10.4146	10.7283	0.00105507	0.0493272
Cmpk2	1.14871	10.3439	15.3688	8.84346e-05	0.00711681								Isg15	1.50332	10.7598	11.2696	0.000787875	0.0457713		H2afz	0.630464	11.2048	19.738	8.88153e-06	0.00117836
Tubb5	1.13498	10.4697	12.2856	0.000456458	0.0257347								Gda	1.50072	10.6044	11.8522	0.000575926	0.0360155		Tgm2	0.627763	10.3277	12.461	0.000415534	0.0258209
Psmd7	1.13393	10.4184	12.6232	0.000380986	0.022808								Actb	1.49105	13.0619	52.2431	4.90373e-13	5.34943e-10		Tkt	0.623119	10.8228	19.8927	8.1912e-06	0.00111696
Bnip2	1.13026	10.4586	13.6312	0.000222461	0.0150629								Cst7	1.48219	10.6328	11.9551	0.000544994	0.0352023		Atf6	0.606841	10.3352	10.8454	0.000990439	0.047564
Marcksl1	1.12545	10.3979	11.0045	0.000908888	0.0413123								Rars	1.48162	10.4017	13.2808	0.000268141	0.0220347		Slc25a5	0.600084	11.1758	25.5441	4.32392e-07	8.1639e-05
Apol3	1.12352	10.4693	12.6366	0.000378268	0.0227843								Nme1	1.46888	10.4103	12.6764	0.000370291	0.0271307		Srgn	0.589695	11.1671	15.664	7.56506e-05	0.00742738
Oasl	1.12016	10.3311	15.9062	6.65597e-05	0.00577585								Rpa3	1.46107	10.398	12.7191	0.000361944	0.0271265		Psma1	0.587711	10.5302	11.4953	0.000697733	0.0362819
Eno1	1.11831	10.6404	13.3482	0.000258665	0.0169305								Cycs	1.45932	10.9347	20.5693	5.75119e-06	0.00106538		Mir147	0.58769	10.7049	13.1354	0.000289768	0.0206155
Stat2	1.11766	10.3852	12.932	0.000323017	0.0201999								Srsf10	1.45896	10.4182	13.1967	0.000280449	0.0227558		Prpf8	0.579393	10.3245	11.8144	0.000587735	0.0320577
Daxx	1.11587	10.3658	13.754	0.000208371	0.014407								Cox5b	1.4461	10.777	16.8276	4.09339e-05	0.00509444		Ndufb8	0.569893	10.6753	12.7136	0.000363008	0.0244111
Sema4a	1.10967	10.4742	12.4683	0.000413908	0.0246288								Denr	1.42641	10.4098	12.6364	0.000378301	0.0274371		Hadh	0.567433	10.3242	12.7825	0.000349883	0.0236907
Usp25	1.10163	10.5374	13.506	0.000237801	0.0159913								Lap3	1.42034	10.5282	11.6875	0.000629215	0.0386102		Atp5mg	0.566757	11.3284	25.2516	5.0317e-07	9.10329e-05
Prkar1a	1.0957	10.4893	13.477	0.000241509	0.0161302								Slc2a6	1.42019	10.379	11.0699	0.000877388	0.049224		Psma3	0.548335	10.5691	10.9181	0.000952312	0.0466859
Eif2ak2	1.08646	10.4365	13.4017	0.000251402	0.0165655								Iah1	1.41655	10.5069	12.1489	0.000491172	0.0323646		Ccndbp1	0.541169	10.3224	11.8232	0.000584986	0.0320577
Psmb8	1.08533	10.6744	15.4274	8.57371e-05	0.00701472								Uqcr11	1.41648	10.778	16.6894	4.40272e-05	0.00533653		Eif5a	0.537594	10.8542	14.3604	0.000150946	0.0124384
Hmox2	1.08105	10.3474	15.2202	9.56727e-05	0.00757967								Pstpip2	1.41471	10.3863	13.1474	0.000287919	0.022982		Pdcd7	0.535556	10.3252	11.0902	0.000867844	0.0432512
Ethe1	1.07321	10.409	12.3958	0.00043031	0.0251475								Tap1	1.41204	10.4946	12.0263	0.000524553	0.0341064		Actb	0.535346	13.0619	34.267	4.80467e-09	1.27493e-06
Pdia6	1.07064	10.6896	11.5815	0.000666109	0.0333666								Hspa5	1.40966	11.0686	20.2413	6.82631e-06	0.00121856		Ndufb4	0.532215	10.6356	11.4934	0.00069844	0.0362819
Psma7	1.05618	11.005	22.2597	2.38157e-06	0.000377133								Tpm3	1.40935	10.8761	20.486	6.0069e-06	0.00109214		Itga4	0.530377	10.8328	11.5267	0.00068602	0.0360179
Oas1a	1.05435	10.3253	14.6518	0.000129314	0.00984188								Irf1	1.40432	10.5728	11.2442	0.000798704	0.0461275		Rps3a	0.529197	11.6793	25.2258	5.09962e-07	9.10329e-05
Creld2	1.05254	10.4515	11.9396	0.000549539	0.0290074								Ctsz	1.38922	11.2874	30.0099	4.29855e-08	1.60542e-05		Cox7b	0.528497	11.0948	16.8268	4.09518e-05	0.00463516
Parp9	1.04878	10.4276	11.6643	0.000637121	0.0322436								RT1-T24-3	1.38691	10.4671	12.3515	0.000440629	0.0305083		Prdx1	0.525556	11.4445	22.7488	1.84621e-06	0.000297148
Tmbim6	1.04533	10.7727	20.3371	6.49284e-06	0.000827879								Hsp90b1	1.3797	10.882	16.0968	6.01847e-05	0.00683091		Rps29	0.519522	11.2165	17.5937	2.73486e-05	0.00323504
Slc25a28	1.04401	10.4176	11.6295	0.000649151	0.0326839								Bcl2a1	1.37248	11.0548	15.5698	7.95128e-05	0.00839416		Comtd1	0.517396	10.3176	11.0603	0.000881944	0.0437319
Eif6	1.04097	10.404	11.1922	0.000821404	0.0386812								Gmfb	1.36797	10.3854	12.2641	0.000461749	0.0314823		Cox8a	0.517098	10.7199	12.2879	0.000455912	0.0279759
Lgals9	1.02376	10.3547	10.7445	0.00104591	0.0458426								Parp9	1.3652	10.4276	12.0962	0.00050526	0.033071		Cox6c	0.507492	11.4563	28.0806	1.16368e-07	2.53889e-05
Ube2i	1.02322	10.4253	10.7588	0.00103782	0.0457682								Aif1	1.36487	11.4216	20.198	6.98259e-06	0.0012242		Ctsb	0.50694	10.8959	11.7866	0.000596582	0.0323604
Serpinb9	1.01838	10.4744	12.1743	0.000484527	0.0268762								Hnrnpa3	1.35536	10.9233	16.9026	3.93485e-05	0.00502102		Uqcr11	0.506237	10.778	11.6677	0.000635951	0.0343064
Prdx1	1.01187	11.4445	26.419	2.74828e-07	5.74098e-05								Spg21	1.33748	10.39	12.1512	0.000490559	0.0323646		Tmsb4x	0.504632	14.6207	66.7216	3.12685e-16	2.36149e-13
Psmb3	1.01033	10.7838	15.0496	0.000104724	0.00822547								Mrpl17	1.33619	10.5642	11.5586	0.000674355	0.0403708		Calm1	0.496273	12.7303	34.9197	3.43584e-09	9.3703e-07
LOC100911177	1.00535	10.5019	11.3387	0.000759093	0.0365332								Chmp4bl1	1.33498	10.4103	11.3962	0.000735955	0.0435029		Aldoa	0.489929	10.966	17.6425	2.66568e-05	0.00319166
Tmem50a	1.00265	10.5269	12.1363	0.000494494	0.0271226								Cox6a1	1.3228	11.0726	22.7869	1.80998e-06	0.000403873		Rnaset2	0.484009	11.1892	13.1574	0.000286391	0.0205753
Ncf1	0.998823	10.6822	11.1737	0.000829635	0.0387874								Ndufb4	1.32162	10.6356	13.2726	0.000269318	0.0220347		Hspa5	0.47789	11.0686	12.6199	0.000381668	0.0246831
Rexo1	0.997768	10.3413	14.0586	0.000177204	0.0126072								Atp5pf	1.30473	10.9862	21.5684	3.41426e-06	0.000698357		Rpl22l1	0.476955	11.2713	13.7681	0.000206818	0.0156423
Hint1	0.987711	10.9608	13.7602	0.000207688	0.014407								Xpo1	1.28531	10.3768	11.0457	0.000888921	0.0495877		Gmfg	0.476339	11.7429	30.4872	3.36084e-08	8.24918e-06
Ndufa13	0.983301	10.8268	16.0136	6.28885e-05	0.00555054								Psme1	1.26474	11.0215	21.7231	3.14974e-06	0.000657961		Lcp1	0.473819	11.0235	14.5811	0.000134252	0.0112973
F10	0.982133	10.34	12.2947	0.000454251	0.0257347								Mrps16	1.26425	10.3797	11.0252	0.000898799	0.0498554		Dstn	0.470246	10.7756	12.2299	0.0004703	0.0285025
Grina	0.970514	10.3649	13.6437	0.000220979	0.0150629								Sod2	1.26244	11.8886	19.4934	1.00948e-05	0.00157622		Rps4x	0.468588	10.9124	12.0263	0.000524561	0.0303767
Lgals3bp	0.966251	10.3396	13.3331	0.000260765	0.0169549								Psmb6	1.23054	10.6913	12.8619	0.000335341	0.0255223		Prmt5	0.466022	10.3089	10.8846	0.000969681	0.0471303
Mrpl17	0.965386	10.5642	11.785	0.000597103	0.0305331								Psmb2	1.21844	10.6052	11.6326	0.000648066	0.039276		Ndufa13	0.464379	10.8268	12.1933	0.000479608	0.0288883
Dtnb	0.951114	10.329	11.3074	0.000771985	0.0369724								Ldha	1.19104	11.0698	16.2928	5.427e-05	0.0062685		Atl3	0.452611	10.3072	12.0848	0.000508345	0.0300659
Sec61b	0.950033	10.9865	14.4551	0.000143538	0.0105169								Uqcrq	1.18849	10.7093	11.7975	0.0005931	0.036623		Actr3	0.444628	10.985	12.9162	0.000325757	0.0226565
Trafd1	0.949774	10.3529	11.1152	0.000856244	0.0397274								Mpeg1	1.18029	10.9765	14.5856	0.000133937	0.0131499		Ppia	0.4413	12.1744	15.7644	7.1741e-05	0.0072039
Cpsf2	0.949317	10.3719	11.0967	0.000864818	0.0398031								Atp5f1c	1.17121	10.7285	12.4318	0.000422077	0.0298126		Rps7	0.438546	11.8259	19.51	1.00077e-05	0.00129283
Klra17	0.942386	10.9486	17.5707	2.76816e-05	0.00292235								Psma5	1.14225	10.7026	11.1203	0.000853899	0.0486127		Atp5pf	0.423898	10.9862	12.5817	0.000389544	0.0248347
B2m	0.940666	12.4014	50.8037	1.0208e-12	5.56792e-10								Cd302	1.13871	10.8562	12.5606	0.000393971	0.028029		Rps3	0.420429	11.1371	12.0103	0.00052907	0.0303767
Gapdh	0.940387	10.7371	13.1836	0.000282407	0.0178882								Snx10	1.10033	10.8922	11.1037	0.000861541	0.0486127		Atpaf1	0.417585	10.3048	13.0375	0.000305309	0.0214109
Psap	0.932185	11.354	21.8954	2.87916e-06	0.000441682								MGC105649	1.10012	11.0129	13.3345	0.000260573	0.0219538		Rps27a	0.409649	12.3376	21.9592	2.78512e-06	0.000414307
Snx10	0.928781	10.8922	11.1991	0.000818356	0.0386812								Psma3l	1.0915	10.8375	13.7356	0.000210425	0.0191292		Rpl3	0.406282	11.6038	11.8319	0.000582254	0.0320577
Tmx2	0.925664	10.3506	13.2507	0.000272473	0.0174846								Canx	1.08893	10.9319	12.8008	0.000346469	0.0261664		Rpl9	0.401569	11.6888	13.7654	0.00020712	0.0156423
Slfn2	0.924866	10.7695	15.7334	7.29244e-05	0.00606911								Lamp1	1.0801	10.7985	11.8609	0.000573244	0.0360155		Rps17	0.382906	11.846	14.0447	0.000178517	0.0140215
Grn	0.920439	10.5155	10.5901	0.00113693	0.0483218								Actr3	1.07755	10.985	14.9681	0.000109345	0.0111828		Nop9	0.378471	10.3023	11.4745	0.000705585	0.0364602
Spcs2	0.912667	10.7985	11.5399	0.000681185	0.0335994								Calm1	1.07469	12.7303	34.7458	3.75689e-09	2.16221e-06		RGD1560544	0.359164	10.3033	10.8116	0.00100864	0.047564
Sod2	0.908357	11.8886	17.4402	2.96488e-05	0.00294032								Rnaset2	1.07088	11.1892	13.4202	0.000248933	0.0212524		Rpl19	0.347179	11.6643	12.0201	0.00052631	0.0303767
RT1-CE4	0.907835	10.3504	13.0175	0.000308587	0.0194212								Atp5if1	1.02982	10.8953	11.6721	0.000634427	0.0386882		Psme2	0.343746	11.3023	11.9263	0.000553464	0.0312294
Cd300lf	0.882548	10.3504	11.8373	0.000580544	0.0298933								Pdia3	1.02361	11.0597	12.3489	0.000441249	0.0305083		Pfn1	0.342343	11.5581	13.9877	0.000184008	0.0142793
Ppm1n	0.877845	10.3672	11.8719	0.000569881	0.0296037								Lyz2	0.982435	15.2153	19.1949	1.18031e-05	0.00178282		Rpl34	0.33673	11.7825	12.5238	0.000401808	0.0252882
Fdx1	0.876284	10.3492	12.4038	0.000428454	0.0251475								Prdx1	0.981164	11.4445	16.8249	4.09921e-05	0.00509444		Arpc2	0.331694	11.3732	11.2423	0.000799538	0.0404632
Pstpip2	0.876229	10.3863	12.3763	0.000434809	0.0252601								Slc25a5	0.945041	11.1758	13.6842	0.000216271	0.019439		B2m	0.281457	12.4014	13.3545	0.0002578	0.0188648
Cox5a	0.873964	10.7072	11.1877	0.000823422	0.0386812								Rpl22l1	0.938763	11.2713	11.4114	0.000729955	0.0434345		Apol9a	-0.309142	10.2972	10.8045	0.00101251	0.047564
Cox6a1	0.867681	11.0726	15.4367	8.53151e-05	0.00701472								Cybb	0.917229	11.2646	12.8756	0.000332902	0.0255223		Ebf1	-0.309142	10.2996	10.8045	0.00101251	0.047564
Ybx1	0.856581	11.3104	17.4969	2.87783e-05	0.00292705								Cox7a2	0.884616	11.0573	11.2169	0.000810556	0.0465382		Runx2	-0.309143	10.3072	10.8045	0.00101251	0.047564
Tlr4	0.845247	10.3307	11.8341	0.000581546	0.0298933								Cox7c	0.868471	11.3565	14.908	0.000112881	0.0114254		Cxcl17	-0.354791	10.2988	12.6053	0.000384652	0.0246831
Cycs	0.843738	10.9347	12.6514	0.000375284	0.022744								Cox6c	0.866619	11.4563	17.7455	2.52508e-05	0.0035416		Cds2	-0.354791	10.2988	12.6053	0.000384652	0.0246831
Cyba	0.843534	11.2742	21.0531	4.46741e-06	0.00064066								Atp5mg	0.810908	11.3284	11.5899	0.00066312	0.0399418		Oas2	-0.354791	10.299	12.6053	0.000384652	0.0246831
Tmed10	0.82173	10.6757	11.1117	0.000857834	0.0397274								Arpc2	0.791559	11.3732	13.5231	0.000235646	0.0204741		Ly6c	-0.427016	11.7337	15.4693	8.38561e-05	0.00807156
Aldoa	0.80725	10.966	14.2451	0.000160475	0.0116707								Actr2	0.757747	11.2329	11.1144	0.000856614	0.0486127		H3f3b	-0.448427	11.7538	27.3628	1.68641e-07	3.5228e-05
Psme1	0.798974	11.0215	16.028	6.24116e-05	0.00555054								Pfn1	0.713512	11.5581	13.2964	0.000265911	0.0220347		Glipr1	-0.527879	10.8637	14.183	0.000165864	0.0131327
Tor3a	0.779818	10.3254	10.6507	0.00110028	0.0477989								Tmsb10	0.682474	12.5592	14.1444	0.000169303	0.0156813		Snx2	-0.532328	10.764	14.9106	0.000112731	0.00979461
Cdc40	0.777769	10.3375	10.5218	0.00117976	0.0497118								Tmsb4x	0.468733	14.6207	14.1667	0.000167302	0.0156435		C6	-0.533395	10.3066	10.9718	0.000925091	0.0456409
Cap1	0.777061	10.9055	12.2828	0.000457161	0.0257347								Rps27	-0.600824	12.6447	16.5595	4.71484e-05	0.00557714		Mpzl2	-0.537283	10.3175	12.5381	0.000398737	0.0252568
Tmsb10	0.776912	12.5592	30.8778	2.74799e-08	7.09994e-06								Rps28	-0.774932	11.3228	15.6618	7.57398e-05	0.00826237		RT1-S3	-0.553658	10.5626	11.859	0.000573829	0.0318297
Cox6b1	0.770224	10.8252	10.8859	0.000969	0.0432438								Fth1	-0.800392	11.8428	14.7369	0.000123604	0.0123831		Mnda	-0.558763	10.7288	11.9121	0.000557693	0.0312882
Rnaset2	0.763437	11.1892	11.3541	0.000752805	0.036409								Ubc	-1.00254	10.994	21.9424	2.8096e-06	0.00060364		Mettl7a	-0.572293	10.327	11.1992	0.000818341	0.0412024
Atp5mf	0.762135	10.8537	10.7558	0.00103955	0.0457682								Coro1a	-1.04889	10.7356	17.5643	2.77756e-05	0.00378751		RGD1309362	-0.59321	10.6008	11.9423	0.000548728	0.0311411
Taldo1	0.733482	10.9406	11.7073	0.000622565	0.0316702								Abtb1	-1.07253	10.305	13.3269	0.000261621	0.0219538		Dgkg	-0.593896	10.3308	11.8882	0.000564912	0.0315131
Ctss	0.732442	10.9314	10.8332	0.000996967	0.0442906								Glipr1	-1.08237	10.8637	19.4897	1.01142e-05	0.00157622		Hsh2d	-0.608785	10.3122	13.9803	0.000184735	0.0142793
Cox7b	0.721598	11.0948	10.6068	0.00112674	0.0480973								Retreg1	-1.12465	10.3261	13.1184	0.000292409	0.0231522		Zbp1	-0.623215	10.3274	13.1527	0.000287107	0.0205753
Calm1	0.717857	12.7303	27.1063	1.92572e-07	4.39691e-05								Pon3	-1.1598	10.3063	20.7113	5.33996e-06	0.001028		Mllt10	-0.638866	10.3519	12.1691	0.000485877	0.0290874
Actb	0.696838	13.0619	22.4691	2.1355e-06	0.000349439								Cytip	-1.17539	10.4309	11.3576	0.000751411	0.0439128		Cd300le	-0.656362	10.4115	11.6037	0.000658194	0.0351203
Slc25a5	0.671907	11.1758	10.5424	0.00116665	0.0493716								Snx18	-1.18837	10.5516	13.0781	0.000298767	0.0234664		Slc38a2	-0.660674	10.4063	12.0586	0.000515529	0.0302017
Ppia	0.657103	12.1744	13.2753	0.000268924	0.0173703								Jund	-1.19428	10.4332	12.2681	0.000460773	0.0314823		Oas3	-0.666373	10.3177	18.3184	1.86896e-05	0.00238305
Msn	0.652238	11.0619	11.5568	0.00067503	0.033472								Clec4a2	-1.20272	10.3751	12.1792	0.000483262	0.0323646		Ly6e	-0.674341	10.6432	17.3576	3.09662e-05	0.00361935
Ptma	0.646115	11.7098	11.3634	0.00074906	0.0364073								LOC308990	-1.22451	10.3914	11.8573	0.000574369	0.0360155		R3hdm1	-0.674892	10.3264	16.0327	6.22579e-05	0.00650264
Lyz2	0.633166	15.2153	14.9276	0.000111717	0.00857343								Fxyd5	-1.22555	10.4194	14.5501	0.000136481	0.013267		Rsrp1	-0.689167	10.4847	15.8335	6.91686e-05	0.00707393
Cox6c	0.62839	11.4563	14.0964	0.000173677	0.0124464								Tmem71	-1.24989	10.3514	13.9938	0.000183417	0.0168298		LOC497796	-0.695763	10.5945	13.6037	0.000225741	0.0169185
Atp6v1g1	0.603643	11.2548	12.4278	0.00042298	0.025017								Klf9	-1.26353	10.3593	12.9278	0.000323739	0.0250273		Oasl2	-0.710477	10.3984	12.6843	0.000368729	0.0244607
Ubb	0.534344	12.4234	21.5749	3.40276e-06	0.000513973								Runx2	-1.27962	10.3072	27.2976	1.74426e-07	5.70839e-05		Mxd4	-0.712027	10.404	12.8219	0.000342578	0.0233571
Plac8	0.38356	13.8237	11.9453	0.000547846	0.0290074								Mal	-1.345	10.8402	18.3792	1.81022e-05	0.00257577		Oas1k	-0.714688	10.3392	11.6567	0.000639713	0.0343208
Rpl35	-0.413662	12.5177	10.611	0.00112414	0.0480973								Ccl3	-1.35076	10.6128	11.8618	0.000572979	0.0360155		Defb14	-0.715274	10.3175	16.5886	4.64301e-05	0.00512192
Rn45s	-0.443681	16.2362	15.8919	6.70653e-05	0.00577585								S100a4	-1.38638	11.2885	34.7102	3.82612e-09	2.16221e-06		Rgs2	-0.71747	10.7323	15.2697	9.32011e-05	0.00855185
Rpl23a	-0.489966	11.5291	12.2765	0.000458706	0.0257347								Tgfbi	-1.3942	10.3899	12.6767	0.00037024	0.0271307		Ube2l6	-0.718276	10.3122	22.6187	1.97555e-06	0.000312112
Rn18s	-0.4932	15.4694	19.234	1.15633e-05	0.00141911								Cd300c2	-1.40553	10.4063	16.7105	4.35399e-05	0.00533653		Eif2ak2	-0.733537	10.4365	16.6368	4.52653e-05	0.00505016
Rplp0	-0.49894	11.9654	15.0177	0.000106508	0.00829921								Calm2	-1.4161	10.6462	26.3253	2.88482e-07	8.33034e-05		Epsti1	-0.738114	10.3794	13.4356	0.000246891	0.0182254
Rpl27a	-0.507596	11.8337	12.0156	0.000527566	0.0283041								Nr4a1	-1.60975	10.5273	25.426	4.59691e-07	0.00012198		Oas1b	-0.74492	10.3119	30.1132	4.07549e-08	9.7593e-06
Rpl17	-0.522806	12.1048	15.7329	7.2943e-05	0.00606911								Exo5	-1.7124	10.4776	30.1817	3.93409e-08	1.54499e-05		Ifnar1	-0.74563	10.4651	15.5146	8.18717e-05	0.00795858
Rps16	-0.5337	11.8001	12.041	0.000520419	0.028074								RGD1559482	-1.7188	10.6686	32.6359	1.1114e-08	5.45588e-06		LOC100911177	-0.749882	10.5019	16.8211	4.10734e-05	0.00463516
Rps15a	-0.537898	12.0013	18.0771	2.12137e-05	0.00239398								Cd300le	-1.79151	10.4115	30.7351	2.95762e-08	1.20991e-05		Srgap2	-0.758583	10.3878	15.1	0.000101961	0.00926901
Rps3a	-0.542622	11.6793	12.3651	0.000437439	0.0252634								Cd36	-1.84059	10.4081	31.4589	2.03708e-08	9.09094e-06		Slamf9	-0.783938	10.3178	20.877	4.89749e-06	0.000707111
Xpa	-0.548686	10.3006	10.8973	0.00096306	0.043175								Ccl2	-2.07731	10.6427	21.0415	4.49443e-06	0.000882526		Daxx	-0.788715	10.3658	18.1213	2.07275e-05	0.00257598
Fbxo32	-0.548686	10.2976	10.8973	0.000963059	0.043175								G0s2	-2.42455	10.5883	31.9094	1.61532e-08	7.55199e-06		Ly49i9	-0.788726	10.5837	18.0804	2.11774e-05	0.002599
Rps25	-0.551835	11.8161	14.5701	0.000135039	0.0101291															RT1-T24-3	-0.807633	10.4671	20.5436	5.8289e-06	0.000829393
Rps8	-0.55374	11.4405	11.8917	0.000563857	0.0294782															Vcan	-0.811102	10.572	10.826	0.00100084	0.047564
Rpl9	-0.563698	11.6888	12.8185	0.000343203	0.0211923															Sp100	-0.817321	10.4815	21.8575	2.93664e-06	0.000430327
Rps17	-0.579014	11.846	15.2191	9.57302e-05	0.00757967															Vps54	-0.829228	10.3676	19.8659	8.30684e-06	0.00111721
Rps27	-0.579461	12.6447	25.0744	5.51607e-07	0.00010619															Ly49si1	-0.86819	10.5205	21.968	2.77235e-06	0.000414307
Eif1	-0.580115	11.0521	12.8202	0.000342892	0.0211923															Tent5a	-0.878285	10.4155	22.0316	2.68196e-06	0.00041143
Rplp1	-0.582275	12.1418	15.8753	6.76558e-05	0.00577604															Klra17	-0.879749	10.9486	39.2293	3.76838e-10	1.33364e-07
Rpl26	-0.596442	11.8407	16.8701	4.00274e-05	0.00381542															G0s2	-0.889482	10.5883	11.9828	0.000536936	0.030649
Rpl37a	-0.612722	11.6431	18.5489	1.65602e-05	0.00193558															Rarres1	-0.89188	10.3414	12.6939	0.000366851	0.0244607
Glipr1	-0.617531	10.8637	11.085	0.000870286	0.0398031															Slc28a2	-0.936256	10.3526	22.9617	1.65259e-06	0.000270419
Rpl34	-0.62702	11.7825	21.1499	4.24732e-06	0.000622391															Cxcl10	-0.947864	10.5093	14.9456	0.000110656	0.00970021
Rps12	-0.64483	11.1928	13.782	0.00020529	0.0143967															Oasl	-0.967989	10.3311	29.4779	5.65585e-08	1.32212e-05
Rps7	-0.675563	11.8259	22.3663	2.25288e-06	0.000362603															Oas1a	-0.977005	10.3253	33.2106	8.26985e-09	2.13667e-06
Rpl24	-0.681492	11.6321	23.2918	1.39195e-06	0.000244039															Samhd1	-1.04868	11.083	39.1989	3.82763e-10	1.33364e-07
Eef1a1	-0.681915	11.8621	27.6304	1.46854e-07	3.51662e-05															Ccl2	-1.06282	10.6427	15.3584	8.89243e-05	0.00831484
Rpl10	-0.732998	10.6438	11.0821	0.00087163	0.0398031															Cmpk2	-1.08803	10.3439	38.1329	6.60851e-10	2.09298e-07
Rpl35al1	-0.737662	11.4617	23.6872	1.13336e-06	0.00020995															Usp18	-1.17643	10.4113	39.1427	3.93924e-10	1.33364e-07
Btg2	-0.767191	10.8604	11.2874	0.000780331	0.0371907															Ifitm3	-1.2133	10.3523	44.6467	2.35996e-11	1.05319e-08
Clock	-0.780805	10.3219	10.6168	0.00112063	0.0480973															Ccl12	-1.35235	10.3373	25.8326	3.72341e-07	7.46049e-05
Fth1	-0.801343	11.8428	20.861	4.93853e-06	0.000680741															Mx2	-1.4586	10.3696	58.392	2.14765e-14	1.24033e-11
Rpl37a-ps1	-0.857715	11.3004	31.3087	2.2009e-08	5.84011e-06															Slfn4	-1.55376	10.9361	120.292	5.45961e-28	1.07205e-24
Mras	-0.857948	10.3103	12.0732	0.000511523	0.0279007															Phf11b	-1.65599	10.3985	52.1035	5.26502e-13	2.5846e-10
LOC681325	-0.876757	10.7734	11.8897	0.000564464	0.0294782															Ifit2	-1.71905	10.6276	58.8935	1.66442e-14	1.02133e-11
S100a4	-0.883143	11.2885	20.3974	6.29152e-06	0.000812765															Ifi44	-1.7516	10.4037	72.4053	1.7524e-17	1.5641e-14
Lgals3	-0.908231	10.5328	11.531	0.000684445	0.0335994															Ifi27l2b	-1.82023	10.5027	57.2552	3.82784e-14	2.08788e-11
Plagl2	-0.910159	10.3378	11.5673	0.000671201	0.033451															Rtp4	-1.86845	10.4514	87.7724	7.34373e-21	8.0112e-18
Ptpn22	-0.912369	10.342	10.6082	0.00112586	0.0480973															Defb52	-1.89353	10.3791	19.988	7.79309e-06	0.00107764
Id2	-0.918275	10.8367	14.5099	0.000139425	0.0102923															Ifit3	-2.0734	10.5835	68.8567	1.05886e-16	8.66325e-14
Lipa	-0.920559	10.5662	12.6907	0.000367485	0.0224097															Irf7	-2.15613	10.6746	143.481	4.61333e-33	1.13234e-29
Rps29	-0.932964	11.2165	28.8841	7.68428e-08	1.88611e-05															Phf11	-2.20106	10.5046	101.136	8.58993e-24	1.2048e-20
Rps28	-0.947497	11.3228	37.5504	8.90792e-10	3.23918e-07															Isg15	-2.54182	10.7598	112.283	3.09761e-26	5.06873e-23
Slc12a6	-0.948622	10.3445	11.4546	0.000713156	0.0348347															Mx1	-2.67972	10.5328	170.107	7.01185e-39	3.44212e-35
Ypel3	-0.948958	10.3816	12.7737	0.000351535	0.0215711															Ifi27	-3.15313	10.6546	372.004	6.85296e-83	6.72823e-79
Pak2	-0.969414	10.3364	13.6604	0.000219027	0.0150378
Cytip	-0.986543	10.4309	12.1494	0.000491042	0.0270846
Il1b	-1.01772	10.9718	10.9242	0.000949184	0.0429451
Stk17b	-1.04063	10.5122	17.9412	2.27841e-05	0.00248549
LOC685157	-1.05505	10.3493	14.1411	0.000169595	0.0122432
Snx18	-1.06447	10.5516	17.4876	2.89187e-05	0.00292705
Fxyd2	-1.09448	10.432	12.3318	0.00044531	0.0255676
Mef2a	-1.11214	10.5649	20.8403	4.99219e-06	0.000680741
Ccl3	-1.1132	10.6128	12.2108	0.000475125	0.0265044
Clec4a2	-1.14926	10.3751	17.0295	3.6804e-05	0.00357764
S1pr1	-1.15389	10.3209	20.7589	5.20883e-06	0.000700552
Hba1	-1.1796	10.5609	15.7969	7.05161e-05	0.00596834
Cd300c2	-1.18815	10.4063	17.4941	2.88193e-05	0.00292705
Klf9	-1.21622	10.3593	17.458	2.93729e-05	0.00294032
Selenop	-1.23969	10.3462	13.4254	0.000248238	0.0164675
LOC100134871	-1.25762	10.5461	10.7113	0.00106483	0.0464646
RGD1559482	-1.26204	10.6686	27.2779	1.76212e-07	4.11918e-05
Cd83	-1.30202	10.4098	16.8801	3.98158e-05	0.00381542
Hbb	-1.39812	10.6662	17.5017	2.8705e-05	0.00292705
Hba-a2	-1.46982	10.7332	25.5497	4.31126e-07	8.81832e-05
G0s2	-1.5271	10.5883	15.4018	8.69039e-05	0.00705142
Cd36	-1.57084	10.4081	32.5887	1.13873e-08	3.1943e-06
Cfh	-1.83282	10.4079	33.8526	5.94503e-09	1.76874e-06

## Sheet: NK single cell
Supplemental File 1. Differential expression results from bulk and single-cell RNA-sequencing
NK cells single-cell RNA-seq
KRV WT (WT1) vs uninf WT (WT5)	logFC	logCPM	LR	PValue	FDR		<no significant GO BP term enrichment>				KRV ko (IFNR3) vs uninf ko ( IFNR7)	logFC	logCPM	LR	PValue	FDR		KRV ko (IFNR3) vs KRV WT (WT1)	logFC	logCPM	LR	PValue	FDR		GO Term increased	Count	%	P-Value	Benjamini
Mki67	3.37772	10.8954	18.3034	1.88374e-05	0.0419979						KRV_virus	6.12155	11.593	19.7552	8.80203e-06	0.00872183		KRV_virus	5.61093	11.593	133.66	6.48378e-31	5.78224e-27		oxygen transport	5	45.5	1.6e-10	1.1e-08
Gzma	2.47583	12.6704	23.2233	1.44236e-06	0.0103215						Gzma	4.53984	12.6704	52.8592	3.58328e-13	3.19557e-09		S100a9	3.69733	11.5127	110.824	6.46748e-26	1.92257e-22		neutrophil aggregation	2	18.2	0.0011	0.039
Hmgb2	2.40044	11.9756	22.3143	2.31475e-06	0.0103215						Mki67	3.65564	10.8954	22.4758	2.12808e-06	0.00394008		S100a8	2.84856	10.7194	43.5492	4.13432e-11	5.26713e-08
Rn18s	-0.913987	15.2884	19.616	9.46745e-06	0.0281436						Pclaf	3.5296	10.9303	18.1505	2.04115e-05	0.0130426		Hba-a2	2.74754	10.5592	125.942	3.16548e-29	1.41149e-25
											Ifitm1	3.00498	10.9109	27.5151	1.55873e-07	0.000695036		Hba1	2.43609	10.4234	79.9027	3.93311e-19	8.76887e-16		GO Term decreased	Count	%	P-Value	Benjamini
											Stat1	2.90361	10.8307	20.4786	6.0302e-06	0.00680735		Hbb	2.01437	10.3681	48.0698	4.11315e-12	6.1135e-09		organelle fission	2	18.2	0.00091	0.027
											Psma3l	2.52827	10.7014	16.2761	5.47498e-05	0.0305162		Mmp8	1.76859	10.3195	22.384	2.23222e-06	0.001171		defense response to virus	3	27.3	0.0014	0.027
											MGC105649	2.07602	11.1116	18.3616	1.82699e-05	0.0130426		LOC100134871	1.40024	10.3162	24.7188	6.63348e-07	0.000492978		response to type I interferon	2	18.2	0.0032	0.04
											Sell	2.00614	11.2607	19.3075	1.1127e-05	0.00902098		Hbb-b1	1.23204	10.3068	19.5658	9.71961e-06	0.00433397
											Actb	1.32326	12.941	22.4041	2.20906e-06	0.00394008		Esyt1	1.10938	10.373	16.5894	4.64095e-05	0.0179948
											RT1-A2	1.27749	11.7033	15.9312	6.56855e-05	0.0344579		Tmed2	1.04293	10.5339	20.2175	6.91167e-06	0.00324412
											Tmsb4x	0.814893	14.178	21.1634	4.21749e-06	0.0062686		Ifitm1	1.04088	10.9109	29.7161	5.00182e-08	4.46062e-05
											Rpl37a	-0.750805	12.22	16.7839	4.18872e-05	0.0249033		LOC689064	1.01977	10.2904	21.8717	2.91504e-06	0.00144424
											Rps28	-0.945595	11.6849	18.1446	2.0475e-05	0.0130426		Phf11b	-0.567457	11.6168	17.1241	3.50153e-05	0.0141939
											Rpl37a-ps1	-0.972784	11.7932	20.4545	6.10662e-06	0.00680735		Phf11	-0.639014	11.7231	23.6372	1.16319e-06	0.000691553
											Crem	-2.23736	10.5032	23.0362	1.5898e-06	0.00394008		Zbp1	-0.949764	10.2882	15.6351	7.68156e-05	0.0274017
											Rgcc	-2.38246	10.382	19.4975	1.0073e-05	0.00898307		RT1-T24-3	-1.15972	10.3431	14.9815	0.000108568	0.0358597
																		Usp18	-1.20411	10.3336	16.4461	5.00534e-05	0.018599
																		Ifi27l2b	-1.25505	11.2697	34.6736	3.89879e-09	4.34617e-06
																		Ifi44	-1.27627	10.3641	15.4114	8.64657e-05	0.0296577
																		Slfn4	-1.34378	10.7569	25.0045	5.71976e-07	0.000463716
																		Ifi27	-1.36682	10.3208	23.2621	1.41356e-06	0.000787885
																		Isg15	-1.36865	10.5572	19.0672	1.26198e-05	0.00535922
																		Rtp4	-1.5079	10.3817	24.2047	8.66185e-07	0.00055176
																		Irf7	-1.56757	10.4635	24.3859	7.88425e-07	0.000540859
																		Mx2	-1.70955	10.3531	34.1513	5.09887e-09	5.05242e-06
																		Mx1	-2.17255	10.6303	57.0643	4.21783e-14	7.52293e-11

## Sheet: T cell single cell
Supplemental File 1. Differential expression results from bulk and single-cell RNA-sequencing
T cells single-cell RNA-Seq
KRV WT (WT1) vs uninf WT (WT5)	logFC	logCPM	LR	PValue	FDR		GO Term increased	Count	%	P-Value	Benjamini		KRV ko (IFNR3) vs uninf ko (IFNR7)	logFC	logCPM	LR	PValue	FDR		GO Term increased	Count	%	P-Value	Benjamini		KRV ko (IFNR3) vs KRV WT (WT1)	logFC	logCPM	LR	PValue	FDR		GO Term increased	Count	%	P-Value	Benjamini		uninf ko (IFNR7) vs uninf WT (WT5)	logFC	logCPM	LR	PValue	FDR
Slfn4	3.01283	10.7697	256.267	1.11735e-57	1.18931e-53		response to virus	8	18.2	2.8e-10	8.7e-08		Prg2	4.0032	10.7129	20.8519	4.9621e-06	0.000528166		antigen processing and presentation of peptide antigen via MHC class I	4	13.8	1.6e-05	0.004		Prg2	4.0032	10.7129	20.8519	4.9621e-06	0.000528166		chronic inflammatory response	3	23.1	3.3e-05	0.0027		Hba-a2	1.21092	10.6899	50.5979	1.13365e-12	1.20665e-08
Isg15	2.75624	10.6478	185.712	2.74388e-42	9.73529e-39		response to type I interferon	4	9.1	2.8e-07	4.3e-05		Retnlg	3.31854	10.7356	20.1137	7.29737e-06	0.000732766		immune response	6	20.7	2.6e-05	0.004		Retnlg	3.31854	10.7356	20.1137	7.29737e-06	0.000732766		oxygen transport	3	23.1	6.5e-05	0.0027		Hba1	0.870446	10.5612	20.2085	6.94431e-06	0.0246384
Stat1	2.30127	11.0968	252.95	5.90693e-57	3.14367e-53		innate immune response	8	18.2	8.6e-07	8.9e-05		Prg3	2.5245	10.4887	16.1408	5.88045e-05	0.00415298		positive regulation of T cell mediated cytotoxicity	3	10.3	0.0003	0.025		Prg3	2.5245	10.4887	16.1408	5.88045e-05	0.00415298		defense response to bacterium	4	30.8	8.9e-05	0.0027		Smc1a	0.804596	10.5142	17.6758	2.61936e-05	0.045649
Mcpt8l2	2.21118	10.5264	10.3993	0.00126061	0.0261646		defense response to virus	6	13.6	6e-06	0.00046		Stat1	2.51906	11.0968	231.537	2.75472e-52	2.93213e-48		positive regulation of interleukin-4 production	3	10.3	0.00034	0.025		Stat1	2.51906	11.0968	231.537	2.75472e-52	2.93213e-48		innate immune response	4	30.8	0.00065	0.015		Hdac3	0.71813	10.4127	17.4208	2.99538e-05	0.045649
Ifi44	2.05932	10.5102	131.573	1.85491e-30	2.82053e-27		immune response	6	13.6	0.0002	0.012		Ubd	2.01021	10.4782	37.2699	1.02861e-09	3.22015e-07								Ubd	2.01021	10.4782	37.2699	1.02861e-09	3.22015e-07		cellular oxidant detoxification	3	23.1	0.00098	0.018		Rrp1	0.708231	10.419	16.0695	6.10583e-05	0.0464217
Ifi27	2.01389	10.5118	101.384	7.57757e-24	5.76112e-21		positive regulation of T cell mediated cytotoxicity	3	6.8	0.00069	0.035		Gzmm	1.72154	10.8344	46.916	7.40938e-12	3.94327e-09								Gzmm	1.72154	10.8344	46.916	7.40938e-12	3.94327e-09		neutrophil aggregation	2	15.4	0.0014	0.021		Prrc2a	0.619702	10.3996	16.0711	6.1009e-05	0.0464217
Mx2	1.96233	10.4719	120.752	4.32935e-28	5.76021e-25								Psmb9	1.70404	10.7362	116.663	3.40165e-27	6.03453e-24								Psmb9	1.70404	10.7362	116.663	3.40165e-27	6.03453e-24		defense response to nematode	2	15.4	0.0021	0.027		B2m	-0.354913	12.127	17.0079	3.72255e-05	0.045649
Irf7	1.83235	10.4932	105.677	8.68093e-25	8.39998e-22								Epx	1.69514	10.4264	13.1121	0.000293389	0.0156141								Epx	1.69514	10.4264	13.1121	0.000293389	0.0156141		regulation of cytokine biosynthetic process	2	15.4	0.0034	0.035		RT1-A2	-0.491504	11.4948	16.3934	5.14644e-05	0.045649
Mx1	1.73666	10.6446	116.261	4.16783e-27	4.92915e-24								Cd7	1.68658	10.65	27.3059	1.73681e-07	3.30117e-05								Cd7	1.68658	10.65	27.3059	1.73681e-07	3.30117e-05		positive regulation of peptide secretion	2	15.4	0.0034	0.035		LOC100910973	-0.552348	11.7476	24.5603	7.20216e-07	0.00383299
Rtp4	1.67754	10.4646	99.3476	2.11855e-23	1.50332e-20								Psme2	1.63779	10.9797	135.752	2.26091e-31	4.81303e-28								Psme2	1.63779	10.9797	135.752	2.26091e-31	4.81303e-28		peptidyl-cysteine S-nitrosylation	2	15.4	0.0041	0.038		RT1-CE5	-0.637573	10.9442	16.6396	4.5197e-05	0.045649
Pclaf	1.66369	10.8724	36.8228	1.29367e-09	1.99562e-07								Tapbp	1.62622	10.6031	79.9858	3.77105e-19	4.01391e-16								Tapbp	1.62622	10.6031	79.9858	3.77105e-19	4.01391e-16								Ms4a4c	-0.715154	10.7549	16.419	5.07746e-05	0.045649
Usp18	1.625	10.4492	88.8936	4.16626e-21	2.54583e-18								Gbp2	1.46775	10.4774	55.1051	1.14253e-13	7.60065e-11								Gbp2	1.46775	10.4774	55.1051	1.14253e-13	7.60065e-11		GO Term decreased	Count	%	P-Value	Benjamini		Klrk1	-0.810772	10.7166	16.4344	5.03618e-05	0.045649
Psme2	1.51324	10.9797	149.37	2.38068e-34	5.068e-31								KRV_virus	1.40996	10.4184	37.489	9.19277e-10	2.96509e-07								KRV_virus	1.40996	10.4184	37.489	9.19277e-10	2.96509e-07		defense response to virus	5	29.4	1.8e-06	0.0001		Peli1	-0.826437	10.4913	16.5256	4.79969e-05	0.045649
Nkg7	1.51064	10.5613	50.6392	1.11008e-12	2.95392e-10								Xcl1	1.25856	10.5355	19.9995	7.74641e-06	0.000756448								Xcl1	1.25856	10.5355	19.9995	7.74641e-06	0.000756448		response to virus	4	23.5	2.7e-05	0.00076		Retnlg	-3.14809	10.7356	18.3097	1.87747e-05	0.045649
Mcpt8	1.47596	10.4324	11.3768	0.000743689	0.0170463								LOC100910973	1.25768	11.7476	164.123	1.42209e-37	7.56837e-34								LOC100910973	1.25768	11.7476	164.123	1.42209e-37	7.56837e-34		negative regulation of viral genome replication	3	17.6	0.00022	0.0041
Mki67	1.44838	10.7077	32.3663	1.27679e-08	1.59885e-06								RT1-A2	1.2573	11.4948	147.984	4.78181e-34	1.69659e-30								RT1-A2	1.2573	11.4948	147.984	4.78181e-34	1.69659e-30		organelle fission	2	11.8	0.0015	0.021
Mcpt9	1.44619	10.4405	9.82269	0.00172372	0.0330897								RT1-CE10	1.23478	11.2178	112.806	2.37905e-26	3.61752e-23								RT1-CE10	1.23478	11.2178	112.806	2.37905e-26	3.61752e-23
Isg20	1.44131	10.4539	71.9499	2.20728e-17	1.09337e-14								Gimap5	1.23163	10.5128	44.9643	2.00657e-11	1.01705e-08								Gimap5	1.23163	10.5128	44.9643	2.00657e-11	1.01705e-08
Ifi27l2b	1.42024	11.1986	104.892	1.29005e-24	1.14427e-21								Ifng	1.21785	10.445	32.8996	9.70447e-09	2.45939e-06								Ifng	1.21785	10.445	32.8996	9.70447e-09	2.45939e-06
Phf11	1.40832	11.1739	142.539	7.41259e-33	1.31499e-29								Tap1	1.19236	10.4806	42.3595	7.5945e-11	3.23344e-08								Tap1	1.19236	10.4806	42.3595	7.5945e-11	3.23344e-08
Parp14	1.37684	10.532	70.0045	5.91702e-17	2.51923e-14								RT1-CE5	1.19116	10.9442	76.1878	2.57928e-18	2.28782e-15								RT1-CE5	1.19116	10.9442	76.1878	2.57928e-18	2.28782e-15
Phf11b	1.35166	10.9452	103.202	3.02653e-24	2.47803e-21								RT1-CE14	1.17058	10.571	44.795	2.18785e-11	1.05852e-08								RT1-CE14	1.17058	10.571	44.795	2.18785e-11	1.05852e-08
Rrm2	1.25398	10.5746	29.6316	5.22453e-08	5.45195e-06								Cd8a	1.14059	10.7584	40.2906	2.18863e-10	8.31992e-08								Cd8a	1.14059	10.7584	40.2906	2.18863e-10	8.31992e-08
RT1-S3	1.24479	10.5503	54.5448	1.51943e-13	4.61805e-11								RT1-S3	1.13355	10.5503	35.8812	2.09727e-09	5.87455e-07								RT1-S3	1.13355	10.5503	35.8812	2.09727e-09	5.87455e-07
Psmb9	1.22087	10.7362	74.9541	4.81784e-18	2.56405e-15								Nkg7	1.12433	10.5613	24.0457	9.40752e-07	0.000133511								Nkg7	1.12433	10.5613	24.0457	9.40752e-07	0.000133511
Gimap4	1.19623	10.7975	66.417	3.64946e-16	1.49403e-13								Apol3	1.08406	10.498	34.3906	4.50895e-09	1.17057e-06								Apol3	1.08406	10.498	34.3906	4.50895e-09	1.17057e-06
Hist1h1b	1.17475	10.7062	17.3441	3.11872e-05	0.00137172								Gimap7	1.07231	10.6293	37.9583	7.22725e-10	2.48151e-07								Gimap7	1.07231	10.6293	37.9583	7.22725e-10	2.48151e-07
Oasl2	1.16837	10.4469	48.2031	3.84275e-12	9.08939e-10								Isg15	1.04474	10.6478	41.6973	1.06554e-10	4.36217e-08								Isg15	1.04474	10.6478	41.6973	1.06554e-10	4.36217e-08
Birc5	1.14947	10.5007	31.7397	1.76283e-08	2.13223e-06								Psma3l	1.04313	10.724	38.7491	4.81935e-10	1.70991e-07								Psma3l	1.04313	10.724	38.7491	4.81935e-10	1.70991e-07
Tap1	1.13088	10.4806	48.8252	2.7982e-12	7.09143e-10								Casp3	1.01283	10.592	26.909	2.13261e-07	3.84737e-05								Casp3	1.01283	10.592	26.909	2.13261e-07	3.84737e-05
Top2a	1.12715	10.7059	15.3233	9.0593e-05	0.00316155								Gimap4	0.997542	10.7975	35.6213	2.39651e-09	6.54062e-07								Gimap4	0.997542	10.7975	35.6213	2.39651e-09	6.54062e-07
Tapbp	1.126	10.6031	52.2767	4.8206e-13	1.31565e-10								Psmb8	0.988613	10.6802	40.3412	2.13266e-10	8.31992e-08								Psmb8	0.988613	10.6802	40.3412	2.13266e-10	8.31992e-08
RT1-A2	1.11267	11.4948	178.491	1.03497e-40	2.75404e-37								Parp14	0.98694	10.532	29.1302	6.76735e-08	1.38522e-05								Parp14	0.98694	10.532	29.1302	6.76735e-08	1.38522e-05
Hmgb2	1.11075	11.5219	40.1433	2.36003e-10	4.05164e-08								Il2rb	0.983886	10.4631	24.976	5.80483e-07	8.95459e-05								Il2rb	0.983886	10.4631	24.976	5.80483e-07	8.95459e-05
Mrps14	1.05661	10.5196	44.5169	2.5217e-11	5.16172e-09								Serpinb9	0.967881	10.5266	24.1799	8.77445e-07	0.000127939								Serpinb9	0.967881	10.5266	24.1799	8.77445e-07	0.000127939
Sp110	1.04019	10.4946	36.9914	1.18652e-09	1.85726e-07								Lck	0.966781	10.7293	39.7371	2.90555e-10	1.06644e-07								Lck	0.966781	10.7293	39.7371	2.90555e-10	1.06644e-07
Sp100	1.035	10.4962	37.936	7.31055e-10	1.17899e-07								Cyba	0.966606	10.5529	29.1504	6.69719e-08	1.38522e-05								Cyba	0.966606	10.5529	29.1504	6.69719e-08	1.38522e-05
Oas1a	1.03048	10.4071	48.7084	2.96987e-12	7.35147e-10								Sec61b	0.965409	10.7241	36.8959	1.24608e-09	3.78952e-07								Sec61b	0.965409	10.7241	36.8959	1.24608e-09	3.78952e-07
Xcl1	1.02997	10.5355	12.4482	0.000418397	0.0112177								Actb	0.961619	12.4764	102.225	4.95614e-24	6.59415e-21								Actb	0.961619	12.4764	102.225	4.95614e-24	6.59415e-21
RT1-T24-3	1.02435	10.4448	38.9882	4.26372e-10	7.09111e-08								MGC105649	0.960846	10.4695	21.0711	4.42543e-06	0.000484354								MGC105649	0.960846	10.4695	21.0711	4.42543e-06	0.000484354
Stmn1	1.01994	10.7455	26.1084	3.22782e-07	2.70527e-05								Igtp	0.9574	10.4349	32.191	1.39734e-08	3.31763e-06								Igtp	0.9574	10.4349	32.191	1.39734e-08	3.31763e-06
Ifih1	1.01795	10.42	35.0754	3.17182e-09	4.50145e-07								Irf1	0.955833	10.515	25.5796	4.24496e-07	6.84596e-05								Irf1	0.955833	10.515	25.5796	4.24496e-07	6.84596e-05
Slfn2	1.01599	10.6825	47.0792	6.81757e-12	1.5118e-09								Chchd1	0.946459	10.5176	25.0762	5.51081e-07	8.62603e-05								Chchd1	0.946459	10.5176	25.0762	5.51081e-07	8.62603e-05
Psmb10	1.00849	10.5425	40.3575	2.11493e-10	3.75189e-08								Klrk1	0.94189	10.7166	26.0827	3.27105e-07	5.61565e-05								Klrk1	0.94189	10.7166	26.0827	3.27105e-07	5.61565e-05
Igll1	1.00742	10.4283	17.115	3.51838e-05	0.00152858								Nmi	0.939356	10.5434	28.2269	1.07895e-07	2.08806e-05								Nmi	0.939356	10.5434	28.2269	1.07895e-07	2.08806e-05
Igtp	0.99685	10.4349	37.3578	9.83287e-10	1.56211e-07								Ifitm1	0.928478	10.5646	23.3308	1.36401e-06	0.000181482								Ifitm1	0.928478	10.5646	23.3308	1.36401e-06	0.000181482
Ifi35	0.99408	10.4315	41.3727	1.25803e-10	2.3492e-08								Hist1h1d	0.927132	10.7813	14.0593	0.000177138	0.0101916								Hist1h1d	0.927132	10.7813	14.0593	0.000177138	0.0101916
RT1-A1	0.989147	11.1603	93.3011	4.49143e-22	2.98792e-19								Slfn2	0.91346	10.6825	29.7693	4.86637e-08	1.05709e-05								Slfn2	0.91346	10.6825	29.7693	4.86637e-08	1.05709e-05
Ubd	0.977126	10.4782	28.9552	7.407e-08	7.30001e-06								MGC108823	0.910176	10.5563	23.9196	1.00445e-06	0.000138849								MGC108823	0.910176	10.5563	23.9196	1.00445e-06	0.000138849
Supt16h	0.972084	10.613	32.9858	9.28366e-09	1.20506e-06								Psmb3	0.90093	10.7871	37.7898	7.87945e-10	2.6209e-07								Psmb3	0.90093	10.7871	37.7898	7.87945e-10	2.6209e-07
Gimap9	0.970678	10.5573	33.7914	6.13504e-09	8.16267e-07								Pdia3	0.889837	10.8673	44.5569	2.47066e-11	1.14338e-08								Pdia3	0.889837	10.8673	44.5569	2.47066e-11	1.14338e-08
Mcm4	0.953582	10.4836	30.9643	2.62822e-08	2.97604e-06								RT1-CE11	0.888019	10.536	25.9756	3.45753e-07	5.84158e-05								RT1-CE11	0.888019	10.536	25.9756	3.45753e-07	5.84158e-05
Gbp5	0.951301	10.475	32.1316	1.44072e-08	1.76265e-06								B2m	0.884201	12.127	136.563	1.50266e-31	3.99859e-28								B2m	0.884201	12.127	136.563	1.50266e-31	3.99859e-28
Eif2ak2	0.947382	10.4448	29.9632	4.40315e-08	4.73405e-06								Klrb1a	0.883745	10.4453	20.5456	5.82273e-06	0.000595934								Klrb1a	0.883745	10.4453	20.5456	5.82273e-06	0.000595934
Calhm6	0.934776	10.5141	32.6911	1.08031e-08	1.3854e-06								Gadd45gip1	0.873019	10.4994	22.7509	1.84416e-06	0.000233681								Gadd45gip1	0.873019	10.4994	22.7509	1.84416e-06	0.000233681
Clic1	0.929498	10.5309	30.929	2.67639e-08	2.99868e-06								RT1-A1	0.86026	11.1603	50.5917	1.13723e-12	7.12042e-10								RT1-A1	0.86026	11.1603	50.5917	1.13723e-12	7.12042e-10
Ifit3	0.919088	10.4269	16.4383	5.02583e-05	0.00200356								Psmb10	0.859835	10.5425	24.0845	9.2201e-07	0.00013262								Psmb10	0.859835	10.5425	24.0845	9.2201e-07	0.00013262
Prdx1	0.906776	11.204	63.3784	1.7058e-15	6.26088e-13								Casp1	0.852357	10.506	22.3053	2.32562e-06	0.000291222								Casp1	0.852357	10.506	22.3053	2.32562e-06	0.000291222
Parp9	0.902654	10.4628	26.6491	2.43968e-07	2.12853e-05								Lyz2	0.852292	10.5868	15.6343	7.68493e-05	0.00495748								Lyz2	0.852292	10.5868	15.6343	7.68493e-05	0.00495748
Ifit2	0.897677	10.4136	25.7657	3.85473e-07	3.1806e-05								Stmn1	0.852224	10.7455	14.7403	0.00012338	0.00741953								Stmn1	0.852224	10.7455	14.7403	0.00012338	0.00741953
Tbrg1	0.889231	10.45	29.6813	5.0923e-08	5.36657e-06								Stat3	0.850143	10.4737	21.1585	4.22821e-06	0.000468803								Stat3	0.850143	10.4737	21.1585	4.22821e-06	0.000468803
Ifng	0.886683	10.445	20.9449	4.72681e-06	0.00027644								Gbp4	0.813381	10.4733	19.4682	1.02287e-05	0.000963493								Gbp4	0.813381	10.4733	19.4682	1.02287e-05	0.000963493
Gzmm	0.87447	10.8344	16.6769	4.43179e-05	0.00185716								Srp14	0.80521	10.6001	24.4587	7.59212e-07	0.000113818								Srp14	0.80521	10.6001	24.4587	7.59212e-07	0.000113818
RT1-CE10	0.873485	11.2178	84.8923	3.15071e-20	1.76506e-17								Gzma	0.792133	10.415	16.1264	5.92529e-05	0.00415298								Gzma	0.792133	10.415	16.1264	5.92529e-05	0.00415298
Gadd45b	0.873345	10.4787	23.5196	1.23645e-06	8.83272e-05								Fam49a	0.789692	10.4259	19.8964	8.17557e-06	0.000791098								Fam49a	0.789692	10.4259	19.8964	8.17557e-06	0.000791098
Zbp1	0.86856	10.4171	29.8157	4.75125e-08	5.05723e-06								Gbp5	0.783025	10.475	18.4056	1.78537e-05	0.00150821								Gbp5	0.783025	10.475	18.4056	1.78537e-05	0.00150821
Txn1	0.865534	10.8568	40.0344	2.4953e-10	4.21587e-08								Psmb2	0.782832	10.6303	23.7024	1.12441e-06	0.000153439								Psmb2	0.782832	10.6303	23.7024	1.12441e-06	0.000153439
Sf3a3	0.865474	10.4905	28.5505	9.12883e-08	8.83338e-06								Lcp2	0.78151	10.5198	19.5724	9.6859e-06	0.000920506								Lcp2	0.78151	10.5198	19.5724	9.6859e-06	0.000920506
Hmgn2	0.854175	11.0641	26.1225	3.20424e-07	2.70527e-05								Atp5pf	0.778226	10.8304	31.8103	1.69992e-08	3.93346e-06								Atp5pf	0.778226	10.8304	31.8103	1.69992e-08	3.93346e-06
MGC105567	0.84974	10.4255	30.6613	3.07239e-08	3.37139e-06								Mrpl22	0.775409	10.4612	18.2633	1.92374e-05	0.00159971								Mrpl22	0.775409	10.4612	18.2633	1.92374e-05	0.00159971
Atp5pf	0.849523	10.8304	44.8897	2.0845e-11	4.35046e-09								Ndufa13	0.774304	10.6928	25.4564	4.52483e-07	7.1884e-05								Ndufa13	0.774304	10.6928	25.4564	4.52483e-07	7.1884e-05
Apol3	0.83939	10.498	25.9624	3.48139e-07	2.89499e-05								Mcm4	0.769291	10.4836	15.9877	6.37568e-05	0.00438495								Mcm4	0.769291	10.4836	15.9877	6.37568e-05	0.00438495
Hist1h2an	0.833064	10.6841	9.76938	0.00177442	0.033787								Sema4d	0.766338	10.5032	15.6468	7.63411e-05	0.00495748								Sema4d	0.766338	10.5032	15.6468	7.63411e-05	0.00495748
Ifi47	0.829755	10.4165	31.44	2.05704e-08	2.46013e-06								Snx1	0.764537	10.4597	18.684	1.54273e-05	0.00133503								Snx1	0.764537	10.4597	18.684	1.54273e-05	0.00133503
Gzma	0.829664	10.415	16.0426	6.19326e-05	0.00238844								Psma6	0.763555	10.7978	25.7395	3.90751e-07	6.49867e-05								Psma6	0.763555	10.7978	25.7395	3.90751e-07	6.49867e-05
Rrm1	0.827948	10.468	22.5313	2.06743e-06	0.000135724								Cox5b	0.762178	10.716	24.5943	7.07617e-07	0.000107598								Cox5b	0.762178	10.716	24.5943	7.07617e-07	0.000107598
Hnrnpa2b1	0.82643	11.3381	58.7022	1.8344e-14	6.10169e-12								MGC105567	0.757367	10.4255	20.0343	7.60644e-06	0.000756448								MGC105567	0.757367	10.4255	20.0343	7.60644e-06	0.000756448
RT1-N3	0.822999	10.4375	27.0615	1.97081e-07	1.7481e-05								Psme1	0.756234	11.1581	49.2784	2.22097e-12	1.31333e-09								Psme1	0.756234	11.1581	49.2784	2.22097e-12	1.31333e-09
Rpa2	0.821916	10.4271	28.0256	1.19722e-07	1.11783e-05								Sod2	0.749318	10.5133	15.6875	7.47147e-05	0.00493952								Sod2	0.749318	10.5133	15.6875	7.47147e-05	0.00493952
Bst2	0.821381	10.41	31.3694	2.13321e-08	2.52287e-06								Psma2	0.745738	10.7147	22.857	1.74512e-06	0.000223795								Psma2	0.745738	10.7147	22.857	1.74512e-06	0.000223795
Kif23	0.816095	10.4322	22.5211	2.07845e-06	0.000135724								Tpi1	0.741117	10.4319	18.0298	2.17475e-05	0.00172747								Tpi1	0.741117	10.4319	18.0298	2.17475e-05	0.00172747
Slc25a4	0.815575	10.8227	35.5247	2.5184e-09	3.72304e-07								Spcs1	0.739817	10.6473	21.3881	3.75093e-06	0.000424733								Spcs1	0.739817	10.6473	21.3881	3.75093e-06	0.000424733
Gbp4	0.813271	10.4733	24.0722	9.27882e-07	6.8113e-05								Slfn4	0.733721	10.7697	15.6707	7.53828e-05	0.00495293								Slfn4	0.733721	10.7697	15.6707	7.53828e-05	0.00495293
Ddx39a	0.810907	10.5126	24.6354	6.92669e-07	5.34259e-05								Cerk	0.732277	10.4256	17.3537	3.10296e-05	0.00241079								Cerk	0.732277	10.4256	17.3537	3.10296e-05	0.00241079
RT1-CE5	0.804199	10.9442	55.078	1.1584e-13	3.62647e-11								Parp9	0.730918	10.4628	16.2139	5.65761e-05	0.0040897								Parp9	0.730918	10.4628	16.2139	5.65761e-05	0.0040897
Pla2g16	0.803796	10.6506	29.533	5.4974e-08	5.60858e-06								Lpin2	0.727546	10.4248	18.1888	2.00051e-05	0.00163795								Lpin2	0.727546	10.4248	18.1888	2.00051e-05	0.00163795
Ccnb2	0.803712	10.4366	21.8009	3.02465e-06	0.000185025								Il2rg	0.725488	10.7455	24.2645	8.39713e-07	0.000124138								Il2rg	0.725488	10.7455	24.2645	8.39713e-07	0.000124138
Psmb8	0.803485	10.6802	35.2121	2.95673e-09	4.2529e-07								Scfd1	0.721476	10.4675	16.1803	5.75908e-05	0.00411407								Scfd1	0.721476	10.4675	16.1803	5.75908e-05	0.00411407
Pttg1	0.800186	10.4204	28.8371	7.87277e-08	7.68787e-06								Txn1	0.72113	10.8568	22.9654	1.64947e-06	0.00021411								Txn1	0.72113	10.8568	22.9654	1.64947e-06	0.00021411
Dut	0.799819	10.5349	19.8178	8.5185e-06	0.000469798								Magohb	0.719433	10.5219	10.9103	0.000956286	0.0373193								Magohb	0.719433	10.5219	10.9103	0.000956286	0.0373193
Tuba1b	0.794732	10.9457	21.8889	2.88895e-06	0.000178421								RGD1309362	0.713812	10.561	15.4818	8.3303e-05	0.00527784								RGD1309362	0.713812	10.561	15.4818	8.3303e-05	0.00527784
Psmd4	0.794348	10.4998	23.4422	1.28726e-06	9.13442e-05								Ube2r2	0.710147	10.495	15.9048	6.66101e-05	0.00451591								Ube2r2	0.710147	10.495	15.9048	6.66101e-05	0.00451591
Scfd1	0.793339	10.4675	24.354	8.01591e-07	6.05116e-05								Rpp21	0.703821	10.5943	18.4327	1.76008e-05	0.00149874								Rpp21	0.703821	10.5943	18.4327	1.76008e-05	0.00149874
Nuf2	0.791552	10.4286	23.3016	1.38481e-06	9.69734e-05								Cep57	0.701434	10.4328	14.926	0.000111808	0.00683959								Cep57	0.701434	10.4328	14.926	0.000111808	0.00683959
Kpna2	0.786096	10.4686	16.1678	5.7972e-05	0.00226498								Abcg3	0.700963	10.4363	15.8577	6.8288e-05	0.00457143								Abcg3	0.700963	10.4363	15.8577	6.8288e-05	0.00457143
Gbp2	0.78334	10.4774	20.3908	6.31338e-06	0.000361288								Fubp1	0.698973	10.5605	14.8886	0.000114049	0.00693681								Fubp1	0.698973	10.5605	14.8886	0.000114049	0.00693681
Nusap1	0.783262	10.5083	11.233	0.000803566	0.0181555								Selenot	0.695	10.5073	14.7579	0.000122236	0.00739251								Selenot	0.695	10.5073	14.7579	0.000122236	0.00739251
Fnbp4	0.780352	10.5234	23.246	1.42548e-06	9.91685e-05								Thrap3	0.693972	10.5909	17.2108	3.34533e-05	0.0025617								Thrap3	0.693972	10.5909	17.2108	3.34533e-05	0.0025617
Irf1	0.778399	10.515	21.1002	4.35889e-06	0.000257755								Psma5	0.692036	10.6055	16.2498	5.55164e-05	0.00404737								Psma5	0.692036	10.6055	16.2498	5.55164e-05	0.00404737
Tpx2	0.778049	10.488	13.8464	0.000198376	0.00613812								Wdr61	0.691738	10.4169	18.077	2.12146e-05	0.00171067								Wdr61	0.691738	10.4169	18.077	2.12146e-05	0.00171067
Snrpa1	0.775369	10.4934	22.2738	2.36411e-06	0.000151588								Selenoh	0.685974	10.693	16.1247	5.93059e-05	0.00415298								Selenoh	0.685974	10.693	16.1247	5.93059e-05	0.00415298
Snrpb2	0.772472	10.5593	23.344	1.35464e-06	9.54884e-05								Prim1	0.6849	10.4632	12.8555	0.000336496	0.0173867								Prim1	0.6849	10.4632	12.8555	0.000336496	0.0173867
Psme1	0.770463	11.1581	65.31	6.39964e-16	2.52288e-13								Psmb6	0.683546	10.6425	17.0631	3.61585e-05	0.00272958								Psmb6	0.683546	10.6425	17.0631	3.61585e-05	0.00272958
Morc3	0.766555	10.5032	19.8302	8.46353e-06	0.000469197								Cd48	0.673717	10.8214	21.3884	3.75036e-06	0.000424733								Cd48	0.673717	10.8214	21.3884	3.75036e-06	0.000424733
Smc1a	0.763365	10.5142	22.072	2.62611e-06	0.000164425								Rpa3	0.672381	10.6094	12.5399	0.000398356	0.0196301								Rpa3	0.672381	10.6094	12.5399	0.000398356	0.0196301
Trim25	0.760069	10.4218	24.6137	7.00518e-07	5.36425e-05								Ramac	0.671882	10.4899	12.9133	0.000326251	0.0170226								Ramac	0.671882	10.4899	12.9133	0.000326251	0.0170226
Psma7	0.755604	11.0436	48.5401	3.23607e-12	7.82834e-10								Ppp1ca	0.671295	10.7639	21.6007	3.35723e-06	0.000388416								Ppp1ca	0.671295	10.7639	21.6007	3.35723e-06	0.000388416
Dtx3l	0.751821	10.4144	25.51	4.40101e-07	3.57591e-05								Dok2	0.670489	10.4455	12.5815	0.000389575	0.0195596								Dok2	0.670489	10.4455	12.5815	0.000389575	0.0195596
Oas1b	0.751212	10.3931	35.4866	2.56807e-09	3.74446e-07								Gimap9	0.67028	10.5573	12.9523	0.000319525	0.0167538								Gimap9	0.67028	10.5573	12.9523	0.000319525	0.0167538
Ptma	0.750876	12.1023	54.4906	1.56191e-13	4.61805e-11								Calr	0.66971	10.5179	13.184	0.000282352	0.0152289								Calr	0.66971	10.5179	13.184	0.000282352	0.0152289
Gmnn	0.748118	10.5074	15.5681	7.95881e-05	0.00287565								Ppil2	0.668584	10.4491	13.6625	0.000218782	0.0123212								Ppil2	0.668584	10.4491	13.6625	0.000218782	0.0123212
Psmb3	0.746815	10.7871	33.8595	5.92388e-09	8.08382e-07								Lsm4	0.667856	10.5344	14.2675	0.000158581	0.00917357								Lsm4	0.667856	10.5344	14.2675	0.000158581	0.00917357
Hist1h1d	0.74128	10.7813	11.6958	0.000626405	0.0153628								Dtx3l	0.666276	10.4144	20.01	7.704e-06	0.000756448								Dtx3l	0.666276	10.4144	20.01	7.704e-06	0.000756448
Nmi	0.73819	10.5434	23.1708	1.4823e-06	0.000101177								Arpc5	0.663355	10.8445	21.0565	4.45948e-06	0.000484354								Arpc5	0.663355	10.8445	21.0565	4.45948e-06	0.000484354
Snx6	0.737873	10.4916	17.7741	2.48752e-05	0.00114126								Cox7b	0.663291	11.0129	26.9664	2.07019e-07	3.79916e-05								Cox7b	0.663291	11.0129	26.9664	2.07019e-07	3.79916e-05
Dnmt1	0.736183	10.4707	18.943	1.34684e-05	0.000685922								RT1-T24-4	0.662249	10.5694	14.3473	0.000152001	0.00888956								RT1-T24-4	0.662249	10.5694	14.3473	0.000152001	0.00888956
Mrpl14	0.734617	10.4445	21.07	4.42804e-06	0.000260398								Etfa	0.661514	10.5025	13.2262	0.000276058	0.0149916								Etfa	0.661514	10.5025	13.2262	0.000276058	0.0149916
LOC100911177	0.732953	10.7336	29.1768	6.60648e-08	6.5719e-06								Nfkb2	0.660097	10.3964	18.8843	1.38892e-05	0.00124233								Nfkb2	0.660097	10.3964	18.8843	1.38892e-05	0.00124233
Hsp90b1	0.728222	10.6483	19.3545	1.08562e-05	0.000580671								Aldoa	0.656457	10.5784	14.4305	0.000145425	0.00855195								Aldoa	0.656457	10.5784	14.4305	0.000145425	0.00855195
Slbp	0.727711	10.5778	18.5085	1.69148e-05	0.000814666								Cap1	0.655336	10.7264	18.06	2.14049e-05	0.00171303								Cap1	0.655336	10.7264	18.06	2.14049e-05	0.00171303
Ly6c	0.723261	10.5842	19.4992	1.00641e-05	0.000541019								Tmbim6	0.655108	10.7477	20.554	5.79735e-06	0.000595934								Tmbim6	0.655108	10.7477	20.554	5.79735e-06	0.000595934
Creld2	0.722692	10.4644	16.5085	4.84336e-05	0.0019828								Rgs3	0.654901	10.4116	16.7455	4.27438e-05	0.00317579								Rgs3	0.654901	10.4116	16.7455	4.27438e-05	0.00317579
Ube2c	0.721856	10.4194	23.1822	1.47358e-06	0.000101177								Lrrfip1	0.654131	10.4985	12.4448	0.000419152	0.0201876								Lrrfip1	0.654131	10.4985	12.4448	0.000419152	0.0201876
Mitd1	0.721005	10.456	17.5624	2.78025e-05	0.0012382								Psma7	0.653909	11.0436	29.3341	6.09138e-08	1.29673e-05								Psma7	0.653909	11.0436	29.3341	6.09138e-08	1.29673e-05
Prim1	0.720562	10.4632	18.9096	1.37062e-05	0.000691414								Mir147	0.650247	10.4171	15.6346	7.68341e-05	0.00495748								Mir147	0.650247	10.4171	15.6346	7.68341e-05	0.00495748
Slc25a5	0.720469	11.0688	41.219	1.36093e-10	2.49754e-08								Ldha	0.649462	10.9943	23.0989	1.53875e-06	0.000202203								Ldha	0.649462	10.9943	23.0989	1.53875e-06	0.000202203
Psma5	0.720421	10.6055	23.1701	1.48287e-06	0.000101177								Itm2b	0.648411	11.0324	26.7389	2.3288e-07	4.1313e-05								Itm2b	0.648411	11.0324	26.7389	2.3288e-07	4.1313e-05
Cyld	0.715814	10.4843	18.3411	1.84675e-05	0.00088194								Pgam1	0.647299	10.4847	12.8919	0.000330014	0.017135								Pgam1	0.647299	10.4847	12.8919	0.000330014	0.017135
Arl6ip1	0.712621	10.7256	15.1663	9.84425e-05	0.0034131								Pola1	0.645688	10.4404	10.9217	0.000950451	0.0373193								Pola1	0.645688	10.4404	10.9217	0.000950451	0.0373193
Dnajc9	0.712479	10.5505	16.2791	5.46622e-05	0.00216292								Ifi47	0.643173	10.4165	16.8851	3.97118e-05	0.0029767								Ifi47	0.643173	10.4165	16.8851	3.97118e-05	0.0029767
LOC294154	0.709927	10.4545	18.706	1.52502e-05	0.000741204								Cmc1	0.641013	10.5183	12.3971	0.000430005	0.0205245								Cmc1	0.641013	10.5183	12.3971	0.000430005	0.0205245
Pdia6	0.709754	10.5222	18.3401	1.84773e-05	0.00088194								Atp6v1d	0.639579	10.4494	12.0531	0.000517049	0.023419								Atp6v1d	0.639579	10.4494	12.0531	0.000517049	0.023419
RGD1309362	0.709686	10.561	20.5916	5.6844e-06	0.000327053								Slc25a5	0.63909	11.0688	27.1109	1.92109e-07	3.58739e-05								Slc25a5	0.63909	11.0688	27.1109	1.92109e-07	3.58739e-05
Aurkb	0.709166	10.4284	18.5972	1.6146e-05	0.000781171								Prpf38a	0.633583	10.4572	12.5688	0.000392244	0.0196011								Prpf38a	0.633583	10.4572	12.5688	0.000392244	0.0196011
Trafd1	0.708173	10.4083	22.742	1.85271e-06	0.000123251								Sdhaf2	0.632817	10.4576	12.3971	0.000429991	0.0205245								Sdhaf2	0.632817	10.4576	12.3971	0.000429991	0.0205245
Smc2	0.706752	10.5398	14.0517	0.000177853	0.0056008								Cisd1	0.630379	10.5541	13.3814	0.000254135	0.0140033								Cisd1	0.630379	10.5541	13.3814	0.000254135	0.0140033
Fos	0.705071	10.7142	19.118	1.22881e-05	0.000647499								Ndufa2	0.625772	10.6216	14.6128	0.000132012	0.0078499								Ndufa2	0.625772	10.6216	14.6128	0.000132012	0.0078499
U2af1	0.695892	10.6461	23.9608	9.83187e-07	7.16784e-05								Mrpl55	0.623888	10.4327	12.8198	0.000342963	0.0176353								Mrpl55	0.623888	10.4327	12.8198	0.000342963	0.0176353
Ccl3	0.69456	10.4911	10.4515	0.00122547	0.0256769								Rsu1	0.623441	10.4223	12.5852	0.000388803	0.0195596								Rsu1	0.623441	10.4223	12.5852	0.000388803	0.0195596
Snrpd1	0.694381	10.5251	18.7615	1.48125e-05	0.000726987								Msn	0.620681	10.8451	20.922	4.78378e-06	0.000514329								Msn	0.620681	10.8451	20.922	4.78378e-06	0.000514329
Anp32e	0.693546	10.6919	19.8482	8.384e-06	0.000467221								Nfyb	0.620137	10.4353	11.5659	0.000671708	0.0290637								Nfyb	0.620137	10.4353	11.5659	0.000671708	0.0290637
Prc1	0.693466	10.4641	12.7754	0.000351202	0.00976031								Ifitm2	0.617449	10.7137	16.613	4.58354e-05	0.00336464								Ifitm2	0.617449	10.7137	16.613	4.58354e-05	0.00336464
Lsm6	0.692135	10.503	18.8153	1.44005e-05	0.000716256								Fgfr1op2	0.611679	10.5654	12.5139	0.00040393	0.0196321								Fgfr1op2	0.611679	10.5654	12.5139	0.00040393	0.0196321
Rpa3	0.68904	10.6094	16.5656	4.69968e-05	0.00193141								Slc25a4	0.610862	10.8227	16.7357	4.29645e-05	0.00317579								Slc25a4	0.610862	10.8227	16.7357	4.29645e-05	0.00317579
Psmb6	0.685737	10.6425	21.6808	3.21996e-06	0.000194735								Psmd6	0.610064	10.4536	11.5312	0.000684382	0.0293732								Psmd6	0.610064	10.4536	11.5312	0.000684382	0.0293732
Cenpa	0.683184	10.4306	15.4632	8.4127e-05	0.00297491								Eif2s1	0.609909	10.7086	14.9527	0.000110239	0.00678258								Eif2s1	0.609909	10.7086	14.9527	0.000110239	0.00678258
Hdgf	0.682788	10.5522	17.7079	2.57557e-05	0.00117156								Sdhd	0.608792	10.4998	11.1163	0.000855721	0.0347449								Sdhd	0.608792	10.4998	11.1163	0.000855721	0.0347449
Kars	0.681258	10.4368	19.0778	1.25499e-05	0.000654809								Parl	0.608652	10.4177	13.3733	0.000255227	0.0140033								Parl	0.608652	10.4177	13.3733	0.000255227	0.0140033
Trmt112	0.68114	10.6362	25.0662	5.53951e-07	4.3676e-05								Tpm4	0.608183	10.5963	11.2504	0.000796049	0.0329694								Tpm4	0.608183	10.5963	11.2504	0.000796049	0.0329694
Rbbp7	0.678771	10.6594	19.7758	8.70788e-06	0.000477766								Tmem256	0.60758	10.5107	11.4216	0.000725959	0.0309084								Tmem256	0.60758	10.5107	11.4216	0.000725959	0.0309084
Ndufa12	0.678051	10.5136	17.1149	3.51844e-05	0.00152858								Atp6v0e1	0.607519	10.5483	12.7885	0.000348759	0.0178471								Atp6v0e1	0.607519	10.5483	12.7885	0.000348759	0.0178471
Usp1	0.677357	10.6103	15.8414	6.88785e-05	0.00257243								Man2b1	0.604139	10.4071	15.6226	7.73232e-05	0.004958								Man2b1	0.604139	10.4071	15.6226	7.73232e-05	0.004958
Sept1	0.677173	10.7756	27.8598	1.30428e-07	1.19679e-05								Tubb5	0.603387	10.7639	12.2558	0.00046381	0.0216294								Tubb5	0.603387	10.7639	12.2558	0.00046381	0.0216294
N4bp1	0.674445	10.4441	16.9438	3.85039e-05	0.00163934								Nab1	0.602823	10.4279	11.6669	0.000636207	0.0280405								Nab1	0.602823	10.4279	11.6669	0.000636207	0.0280405
MGC108823	0.674158	10.5563	17.4074	3.01648e-05	0.00133226								Rer1	0.602431	10.458	11.6554	0.000640158	0.0280405								Rer1	0.602431	10.458	11.6554	0.000640158	0.0280405
Micu2	0.667082	10.4532	16.4579	4.97437e-05	0.00200356								Psmb1	0.601087	11.0261	28.8192	7.94584e-08	1.56621e-05								Psmb1	0.601087	11.0261	28.8192	7.94584e-08	1.56621e-05
Ube2s	0.666795	10.6062	18.7604	1.48211e-05	0.000726987								Hnrnpa2b1	0.600688	11.3381	26.204	3.07188e-07	5.36019e-05								Hnrnpa2b1	0.600688	11.3381	26.204	3.07188e-07	5.36019e-05
RT1-CE14	0.664457	10.571	19.6972	9.07356e-06	0.00049275								Optn	0.598818	10.4147	11.9942	0.000533669	0.0239678								Optn	0.598818	10.4147	11.9942	0.000533669	0.0239678
Cmtr1	0.663987	10.4216	18.2485	1.9388e-05	0.000913124								Gadd45g	0.598152	10.405	15.8689	6.78858e-05	0.00457143								Gadd45g	0.598152	10.405	15.8689	6.78858e-05	0.00457143
Usp25	0.662822	10.5906	18.9608	1.33429e-05	0.000682798								Psmd12	0.595368	10.4599	11.058	0.000883057	0.0352542								Psmd12	0.595368	10.4599	11.058	0.000883057	0.0352542
Atad2	0.662632	10.5362	12.8874	0.000330806	0.00931507								Pdia6	0.595141	10.5222	10.706	0.00106789	0.0399098								Pdia6	0.595141	10.5222	10.706	0.00106789	0.0399098
Myc	0.662308	10.5068	16.3603	5.23699e-05	0.00207995								LOC360231	0.593636	10.567	11.9201	0.000555307	0.0247309								LOC360231	0.593636	10.567	11.9201	0.000555307	0.0247309
Hmmr	0.662096	10.4141	19.2896	1.12318e-05	0.000597757								Myc	0.593224	10.5068	10.46	0.00121987	0.043718								Myc	0.593224	10.5068	10.46	0.00121987	0.043718
Gimap7	0.662063	10.6293	18.7439	1.49498e-05	0.000729935								Shisa5	0.593014	10.5141	11.0681	0.000878264	0.0352542								Shisa5	0.593014	10.5141	11.0681	0.000878264	0.0352542
Bub1	0.662045	10.46	13.7692	0.000206698	0.00632789								Anp32b	0.59043	10.7381	12.4976	0.000407479	0.0197146								Anp32b	0.59043	10.7381	12.4976	0.000407479	0.0197146
Fcf1	0.660694	10.5921	20.0727	7.4552e-06	0.000422091								Sipa1	0.589058	10.4516	10.6658	0.00109136	0.0400567								Sipa1	0.589058	10.4516	10.6658	0.00109136	0.0400567
RT1-T24-4	0.658961	10.5694	19.8903	8.20165e-06	0.000459465								Mien1	0.588394	10.472	10.3882	0.00126825	0.0446497								Mien1	0.588394	10.472	10.3882	0.00126825	0.0446497
Ubqln1	0.657836	10.5034	17.0156	3.70736e-05	0.00158479								Samhd1	0.588214	10.4264	13.7554	0.000208218	0.0117887								Samhd1	0.588214	10.4264	13.7554	0.000208218	0.0117887
Ldha	0.657574	10.9943	28.1466	1.12464e-07	1.05935e-05								Xpo1	0.58757	10.4865	10.0616	0.0015139	0.0497343								Xpo1	0.58757	10.4865	10.0616	0.0015139	0.0497343
Pcna	0.656614	10.7174	18.3291	1.85849e-05	0.000883113								Mx1	0.586785	10.6446	10.142	0.00144928	0.0487612								Mx1	0.586785	10.6446	10.142	0.00144928	0.0487612
H2afz	0.656568	11.5476	31.0657	2.49446e-08	2.85495e-06								Mdh1	0.585378	10.5403	10.812	0.00100846	0.0387509								Mdh1	0.585378	10.5403	10.812	0.00100846	0.0387509
Tubb4b	0.655015	10.4409	15.7378	7.27545e-05	0.00267034								Oasl2	0.584573	10.4469	12.9861	0.000313804	0.0165353								Oasl2	0.584573	10.4469	12.9861	0.000313804	0.0165353
Rbx1	0.653964	10.6712	21.1675	4.20838e-06	0.000250246								Rac2	0.584122	10.9251	21.9089	2.85903e-06	0.000346545								Rac2	0.584122	10.9251	21.9089	2.85903e-06	0.000346545
Azin1	0.653088	10.4955	16.4468	5.00342e-05	0.00200356								Mrpl57	0.581028	10.4937	11.1838	0.000825165	0.0340428								Mrpl57	0.581028	10.4937	11.1838	0.000825165	0.0340428
Hist1h1a	0.650728	10.5	8.86685	0.00290396	0.0477003								Pmpcb	0.577034	10.4155	12.6904	0.00036753	0.0187177								Pmpcb	0.577034	10.4155	12.6904	0.00036753	0.0187177
Mbd2	0.650315	10.4678	15.4634	8.4118e-05	0.00297491								Utp4	0.5769	10.4065	13.9611	0.000186628	0.0106228								Utp4	0.5769	10.4065	13.9611	0.000186628	0.0106228
Epsti1	0.649426	10.4654	15.0255	0.000106068	0.00365369								Rps27l	0.57687	10.5895	10.2208	0.00138863	0.0478337								Rps27l	0.57687	10.5895	10.2208	0.00138863	0.0478337
Klrk1	0.64629	10.7166	17.9031	2.32439e-05	0.00108126								Myd88	0.576208	10.446	10.1599	0.00143526	0.0487612								Myd88	0.576208	10.446	10.1599	0.00143526	0.0487612
Ndufa13	0.64551	10.6928	22.6565	1.93707e-06	0.000128063								Ptpn7	0.575474	10.464	10.1164	0.00146952	0.0487612								Ptpn7	0.575474	10.464	10.1164	0.00146952	0.0487612
Tubb5	0.643942	10.7639	16.9103	3.91888e-05	0.00166186								Mcl1	0.575473	10.5668	12.2222	0.00047225	0.0217603								Mcl1	0.575473	10.5668	12.2222	0.00047225	0.0217603
Mrpl17	0.643672	10.5419	17.2762	3.23208e-05	0.00141573								Canx	0.575424	10.7507	14.6871	0.000126915	0.00758922								Canx	0.575424	10.7507	14.6871	0.000126915	0.00758922
Trim21	0.642048	10.4184	18.8845	1.38877e-05	0.000697269								Grb2	0.575037	10.5375	11.2674	0.000788802	0.0329255								Grb2	0.575037	10.5375	11.2674	0.000788802	0.0329255
Eno1	0.641521	10.5857	16.4422	5.01566e-05	0.00200356								Eif5a	0.574914	10.9883	22.0115	2.71026e-06	0.000335441								Eif5a	0.574914	10.9883	22.0115	2.71026e-06	0.000335441
Cox7b	0.640058	11.0129	29.5205	5.5327e-08	5.60858e-06								Psma3	0.574648	10.533	10.4619	0.0012186	0.043718								Psma3	0.574648	10.533	10.4619	0.0012186	0.043718
Jpt1	0.639772	10.7542	22.3586	2.26193e-06	0.000146805								Sell	0.574574	11.1093	19.4465	1.03459e-05	0.000965984								Sell	0.574574	11.1093	19.4465	1.03459e-05	0.000965984
Psmc2	0.638943	10.4706	15.549	8.03949e-05	0.00287565								Mrpl20	0.574155	10.5211	10.1693	0.001428	0.0487168								Mrpl20	0.574155	10.5211	10.1693	0.001428	0.0487168
Pds5b	0.637982	10.5056	15.9758	6.41575e-05	0.0024389								Layn	0.573181	10.3939	18.319	1.86837e-05	0.0015659								Layn	0.573181	10.3939	18.319	1.86837e-05	0.0015659
Nsd2	0.637979	10.4226	17.4996	2.87368e-05	0.00127448								Stap1	0.572975	10.4334	10.5875	0.00113855	0.0411427								Stap1	0.572975	10.4334	10.5875	0.00113855	0.0411427
Shisa5	0.637379	10.5141	16.1569	5.83055e-05	0.00226498								Nr3c1	0.572699	10.4437	10.1152	0.00147053	0.0487612								Nr3c1	0.572699	10.4437	10.1152	0.00147053	0.0487612
Ezh2	0.636768	10.5383	11.4332	0.000721422	0.0169464								Sdf2l1	0.571527	10.4374	10.7082	0.00106664	0.0399098								Sdf2l1	0.571527	10.4374	10.7082	0.00106664	0.0399098
Ppp4c	0.63621	10.5063	16.4595	4.97e-05	0.00200356								Exosc8	0.57111	10.4387	10.4431	0.00123107	0.0437597								Exosc8	0.57111	10.4387	10.4431	0.00123107	0.0437597
Cox6a1	0.635957	10.9977	32.1877	1.39977e-08	1.73246e-06								Psma4	0.570477	10.6342	11.3076	0.000771913	0.0324753								Psma4	0.570477	10.6342	11.3076	0.000771913	0.0324753
Sumo2	0.635633	10.8293	24.9816	5.78804e-07	4.52999e-05								Vcp	0.566936	10.5599	10.6854	0.00107986	0.0399098								Vcp	0.566936	10.5599	10.6854	0.00107986	0.0399098
Ppp1r7	0.63337	10.453	14.6498	0.00012945	0.00430584								RGD2301395	0.565805	10.4107	10.876	0.000974168	0.0377056								RGD2301395	0.565805	10.4107	10.876	0.000974168	0.0377056
Tk1	0.633255	10.4284	15.1451	9.9554e-05	0.00344043								Actr2	0.563431	11.0695	21.9049	2.86509e-06	0.000346545								Actr2	0.563431	11.0695	21.9049	2.86509e-06	0.000346545
Atp5if1	0.631355	10.8319	22.8009	1.79677e-06	0.000120282								Rbx1	0.563228	10.6712	12.1515	0.000490483	0.022503								Rbx1	0.563228	10.6712	12.1515	0.000490483	0.022503
Sumo3	0.630529	10.4174	17.8314	2.41369e-05	0.00111701								Cox6a1	0.562702	10.9977	19.8478	8.38578e-06	0.000804128								Cox6a1	0.562702	10.9977	19.8478	8.38578e-06	0.000804128
Psma3l	0.629416	10.724	19.0601	1.26666e-05	0.000657672								Sf3b2	0.562544	10.6038	11.1103	0.000858504	0.0347449								Sf3b2	0.562544	10.6038	11.1103	0.000858504	0.0347449
RGD1597339	0.629374	10.5168	15.3145	9.10146e-05	0.00316588								Ddost	0.561958	10.4474	10.325	0.00131239	0.0455018								Ddost	0.561958	10.4474	10.325	0.00131239	0.0455018
Ybx1	0.6288	11.2839	33.6423	6.62378e-09	8.70414e-07								Psmb7	0.561421	10.4387	10.4397	0.00123336	0.0437597								Psmb7	0.561421	10.4387	10.4397	0.00123336	0.0437597
Lgals3bp	0.628358	10.4	18.9821	1.31953e-05	0.000678506								Calm1	0.560075	11.8167	36.6443	1.41773e-09	4.19175e-07								Calm1	0.560075	11.8167	36.6443	1.41773e-09	4.19175e-07
Polr2k	0.628235	10.5297	15.9323	6.56481e-05	0.00247016								Atp5mf	0.556855	10.88	19.3547	1.08552e-05	0.000996056								Atp5mf	0.556855	10.88	19.3547	1.08552e-05	0.000996056
Cox6b1	0.625358	10.7923	24.9377	5.92141e-07	4.60054e-05								Tvp23b	0.556837	10.4224	10.7996	0.00101522	0.0388156								Tvp23b	0.556837	10.4224	10.7996	0.00101522	0.0388156
Fbxo5	0.625327	10.4199	13.7187	0.000212326	0.00643873								Banf1	0.555132	10.5932	10.8193	0.00100445	0.038737								Banf1	0.555132	10.5932	10.8193	0.00100445	0.038737
Cdkn3	0.625223	10.4421	11.4215	0.000726001	0.0169464								Ttc9c	0.554304	10.411	10.5857	0.00113966	0.0411427								Ttc9c	0.554304	10.411	10.5857	0.00113966	0.0411427
Hnrnpd	0.625199	10.6201	17.9016	2.32627e-05	0.00108126								Tmed2	0.552009	10.5939	10.7421	0.00104728	0.0395292								Tmed2	0.552009	10.5939	10.7421	0.00104728	0.0395292
Fyn	0.6249	10.5346	16.2343	5.59704e-05	0.00219833								Ak2	0.550559	10.4696	10.117	0.00146906	0.0487612								Ak2	0.550559	10.4696	10.117	0.00146906	0.0487612
Lmnb1	0.624303	10.4837	12.388	0.000432106	0.0115272								Lcp1	0.547889	10.9973	18.8598	1.40687e-05	0.0012479								Lcp1	0.547889	10.9973	18.8598	1.40687e-05	0.0012479
Cenpw	0.623931	10.4442	13.5984	0.000226376	0.00680664								Atp5po	0.547738	10.6927	13.1778	0.000283288	0.0152289								Atp5po	0.547738	10.6927	13.1778	0.000283288	0.0152289
Pkm	0.622715	10.5341	14.5118	0.000139285	0.00457294								Utp23	0.54248	10.4163	12.2496	0.000465346	0.0216294								Utp23	0.54248	10.4163	12.2496	0.000465346	0.0216294
Psma2	0.621803	10.7147	20.793	5.11702e-06	0.000297626								Arhgdia	0.541417	10.6138	11.6572	0.000639559	0.0280405								Arhgdia	0.541417	10.6138	11.6572	0.000639559	0.0280405
Ccnb1	0.621158	10.4247	15.5487	8.04069e-05	0.00287565								Arpc3	0.541216	10.7945	15.2568	9.3839e-05	0.00584107								Arpc3	0.541216	10.7945	15.2568	9.3839e-05	0.00584107
Ddx58	0.6205	10.4052	16.262	5.51593e-05	0.0021745								Ranbp1	0.539018	10.7646	10.0657	0.00151059	0.0497343								Ranbp1	0.539018	10.7646	10.0657	0.00151059	0.0497343
Ranbp1	0.620059	10.7646	16.4612	4.96564e-05	0.00200356								Pfn1	0.538217	11.5324	31.2203	2.30345e-08	5.21659e-06								Pfn1	0.538217	11.5324	31.2203	2.30345e-08	5.21659e-06
Psma6	0.620002	10.7978	21.458	3.61658e-06	0.000217485								Eif3c	0.534065	10.7001	12.559	0.000394309	0.0196123								Eif3c	0.534065	10.7001	12.559	0.000394309	0.0196123
Ndufa11	0.61935	10.4741	14.8826	0.000114414	0.00388587								Oaz1	0.531393	11.1556	21.7451	3.11387e-06	0.000368267								Oaz1	0.531393	11.1556	21.7451	3.11387e-06	0.000368267
H2afv	0.617845	10.8784	18.8185	1.43763e-05	0.000716256								Ybx1	0.529128	11.2839	19.4021	1.05888e-05	0.000980067								Ybx1	0.529128	11.2839	19.4021	1.05888e-05	0.000980067
Cops2	0.616401	10.5065	15.5463	8.05095e-05	0.00287565								Pnrc2	0.528835	10.6504	10.9086	0.000957175	0.0373193								Pnrc2	0.528835	10.6504	10.9086	0.000957175	0.0373193
Nampt	0.614779	10.4285	14.2213	0.000162516	0.00516365								Sec61g	0.527512	10.9109	15.9726	6.42665e-05	0.00438495								Sec61g	0.527512	10.9109	15.9726	6.42665e-05	0.00438495
Klre1	0.61329	10.4951	9.26881	0.00233089	0.0404072								Prdx1	0.52635	11.204	17.4029	3.0236e-05	0.00236641								Prdx1	0.52635	11.204	17.4029	3.0236e-05	0.00236641
Fam89b	0.61105	10.4733	13.3718	0.000255435	0.0075734								Capzb	0.52023	10.6927	12.0763	0.00051066	0.0232285								Capzb	0.52023	10.6927	12.0763	0.00051066	0.0232285
Irgm	0.607591	10.4016	19.2284	1.15974e-05	0.000614142								Wars	0.51425	10.4034	11.2739	0.000786064	0.0329255								Wars	0.51425	10.4034	11.2739	0.000786064	0.0329255
Rpn2	0.607591	10.4484	14.8586	0.000115881	0.00390329								Prdx2	0.513259	10.6139	10.667	0.00109061	0.0400567								Prdx2	0.513259	10.6139	10.667	0.00109061	0.0400567
Tyms	0.607388	10.4139	16.6043	4.60457e-05	0.00190704								Cox6b1	0.512689	10.7923	14.4828	0.000141446	0.00836415								Cox6b1	0.512689	10.7923	14.4828	0.000141446	0.00836415
Depdc1	0.606668	10.417	14.873	0.000114999	0.00388587								Pfkl	0.505968	10.3993	12.0927	0.000506207	0.0231247								Pfkl	0.505968	10.3993	12.0927	0.000506207	0.0231247
Ube2k	0.606446	10.4926	14.2385	0.000161041	0.00513211								Edf1	0.503684	10.6647	11.6078	0.000656761	0.0285329								Edf1	0.503684	10.6647	11.6078	0.000656761	0.0285329
Ndufb8	0.606055	10.6462	18.7886	1.46039e-05	0.000722994								Irgm	0.49758	10.4016	12.995	0.000312321	0.0165353								Irgm	0.49758	10.4016	12.995	0.000312321	0.0165353
Selenoh	0.606006	10.693	16.4694	4.94416e-05	0.00200356								Hnrnpc	0.49739	10.7741	11.9357	0.000550671	0.0246275								Hnrnpc	0.49739	10.7741	11.9357	0.000550671	0.0246275
Cks2	0.605267	10.5783	11.6381	0.000646156	0.0157025								Ermp1	0.493345	10.4008	10.6888	0.00107787	0.0399098								Ermp1	0.493345	10.4008	10.6888	0.00107787	0.0399098
Nutf2	0.604197	10.5231	13.8066	0.00020262	0.00625128								Ppp1r11	0.493308	10.3951	13.5537	0.000231828	0.0129873								Ppp1r11	0.493308	10.3951	13.5537	0.000231828	0.0129873
Wdr1	0.60158	10.5383	13.9404	0.000188701	0.00587292								Ago2	0.493077	10.4089	10.6001	0.00113085	0.0411427								Ago2	0.493077	10.4089	10.6001	0.00113085	0.0411427
LOC100910973	0.601505	11.7476	53.9721	2.0336e-13	5.69622e-11								Myl6	0.490279	11.0663	19.2798	1.12895e-05	0.00102705								Myl6	0.490279	11.0663	19.2798	1.12895e-05	0.00102705
Ly6e	0.600734	10.471	13.7279	0.000211288	0.00643873								Actr3	0.488689	10.8236	13.1595	0.000286066	0.0153009								Actr3	0.488689	10.8236	13.1595	0.000286066	0.0153009
Rbmxrtl	0.599335	10.4562	14.8314	0.00011756	0.00393495								Trpm2	0.486113	10.3941	10.745	0.00104564	0.0395292								Trpm2	0.486113	10.3941	10.745	0.00104564	0.0395292
Tmbim6	0.598833	10.7477	23.0703	1.56181e-06	0.000105215								Zbed4	0.485799	10.4041	10.7956	0.00101743	0.0388156								Zbed4	0.485799	10.4041	10.7956	0.00101743	0.0388156
Lsm5	0.598557	10.7947	19.9759	7.84234e-06	0.000441661								Sri	0.485304	10.6811	10.188	0.00141361	0.0484949								Sri	0.485304	10.6811	10.188	0.00141361	0.0484949
Nop56	0.598145	10.6173	15.9315	6.56759e-05	0.00247016								Mrps11	0.484512	10.3909	17.1742	3.41045e-05	0.00259291								Mrps11	0.484512	10.3909	17.1742	3.41045e-05	0.00259291
Spcs1	0.598029	10.6473	17.5761	2.76033e-05	0.00123449								Pgd	0.48448	10.3895	10.7601	0.0010371	0.0394247								Pgd	0.48448	10.3895	10.7601	0.0010371	0.0394247
Pdia3	0.595658	10.8673	24.4072	7.79776e-07	5.92852e-05								Uqcr11	0.47703	10.7075	10.1546	0.00143944	0.0487612								Uqcr11	0.47703	10.7075	10.1546	0.00143944	0.0487612
Hypk	0.591641	10.5915	15.3946	8.72385e-05	0.00306458								Lat	0.461434	10.7333	10.423	0.00124457	0.0440107								Lat	0.461434	10.7333	10.423	0.00124457	0.0440107
Gapdh	0.590663	10.6696	16.6253	4.55403e-05	0.00189348								Atp5mg	0.459542	11.1341	18.1133	2.08141e-05	0.00169119								Atp5mg	0.459542	11.1341	18.1133	2.08141e-05	0.00169119
Rab5if	0.590137	10.6091	15.565	7.97176e-05	0.00287565								Triobp	0.454423	10.3985	11.6218	0.000651816	0.0284341								Triobp	0.454423	10.3985	11.6218	0.000651816	0.0284341
Mad2l1	0.587608	10.4297	11.7437	0.000610498	0.015112								Yae1	0.454377	10.3972	10.1294	0.00145926	0.0487612								Yae1	0.454377	10.3972	10.1294	0.00145926	0.0487612
Tmem97	0.587584	10.4114	15.423	8.59368e-05	0.00302885								Hnrnpf	0.445463	10.7712	10.0754	0.00150261	0.0496703								Hnrnpf	0.445463	10.7712	10.0754	0.00150261	0.0496703
Usp10	0.58512	10.4519	13.0481	0.000303597	0.0086868								Arhgdib	0.439818	11.3518	21.8512	2.94625e-06	0.000352359								Arhgdib	0.439818	11.3518	21.8512	2.94625e-06	0.000352359
Nasp	0.584483	10.5186	12.1453	0.000492121	0.0128701								Plk1	0.438139	10.3957	10.4451	0.00122977	0.0437597								Plk1	0.438139	10.3957	10.4451	0.00122977	0.0437597
Hnrnpa3	0.584301	11.1882	28.4936	9.40103e-08	9.01482e-06								Myl6l	0.437098	10.896	12.3634	0.000437834	0.0208049								Myl6l	0.437098	10.896	12.3634	0.000437834	0.0208049
Lsm4	0.584227	10.5344	13.428	0.000247902	0.00739122								Eif2b5	0.436665	10.4006	11.2562	0.000793575	0.0329694								Eif2b5	0.436665	10.4006	11.2562	0.000793575	0.0329694
Dusp2	0.583921	10.4843	10.4033	0.00125792	0.0261646								Arpc2	0.436467	11.2161	16.2043	5.68654e-05	0.0040897								Arpc2	0.436467	11.2161	16.2043	5.68654e-05	0.0040897
Psmb2	0.583332	10.6303	17.1031	3.54037e-05	0.00153186								Fen1	0.429308	10.3937	10.9795	0.000921259	0.0364531								Fen1	0.429308	10.3937	10.9795	0.000921259	0.0364531
Mrpl20	0.582583	10.5211	12.9155	0.000325873	0.00924957								MGC95208	0.422762	10.3981	10.5847	0.00114028	0.0411427								MGC95208	0.422762	10.3981	10.5847	0.00114028	0.0411427
Ccdc12	0.581803	10.4404	13.7241	0.000211725	0.00643873								U2af1l4	0.417448	10.391	10.6899	0.0010772	0.0399098								U2af1l4	0.417448	10.391	10.6899	0.0010772	0.0399098
Casp1	0.580773	10.506	13.261	0.000270987	0.00792412								Hnrnpa3	0.416443	11.1882	12.3446	0.000442274	0.0208314								Hnrnpa3	0.416443	11.1882	12.3446	0.000442274	0.0208314
Ran	0.580349	10.8332	17.0277	3.68393e-05	0.00158112								Erh	0.414749	10.8599	10.1836	0.00141694	0.0484949								Erh	0.414749	10.8599	10.1836	0.00141694	0.0484949
RT1-CE11	0.579934	10.536	14.2404	0.000160878	0.00513211								Meaf6	0.411086	10.3876	14.2948	0.000156298	0.0090909								Meaf6	0.411086	10.3876	14.2948	0.000156298	0.0090909
Lpar6	0.579145	10.4188	13.5527	0.000231952	0.00695464								Spcs2	0.408632	11.0135	10.9577	0.000932164	0.036748								Spcs2	0.408632	11.0135	10.9577	0.000932164	0.036748
Tra2b	0.578933	10.9721	25.4447	4.55258e-07	3.67103e-05								Rtp4	0.392573	10.4646	13.412	0.000250017	0.0139329								Rtp4	0.392573	10.4646	13.412	0.000250017	0.0139329
Irf9	0.577739	10.4065	13.1453	0.000288238	0.00831302								Plac8	0.392499	12.3656	20.6023	5.65284e-06	0.000589891								Plac8	0.392499	12.3656	20.6023	5.65284e-06	0.000589891
Il2rg	0.577115	10.7455	18.1949	1.99413e-05	0.000935046								Prep	0.390309	10.3844	13.3777	0.000254632	0.0140033								Prep	0.390309	10.3844	13.3777	0.000254632	0.0140033
Safb	0.576172	10.4524	12.4168	0.000425497	0.0113794								Cox6c	0.384288	11.2758	15.0807	0.000103013	0.00637485								Cox6c	0.384288	11.2758	15.0807	0.000103013	0.00637485
Mcm5	0.574962	10.4126	16.8587	4.0268e-05	0.00170084								Tbcd	0.377519	10.3825	12.235	0.000469012	0.0217051								Tbcd	0.377519	10.3825	12.235	0.000469012	0.0217051
Pdcd10	0.5745	10.6989	17.6428	2.66529e-05	0.00120209								Ppia	0.373965	12.6013	18.6954	1.53351e-05	0.00133503								Ppia	0.373965	12.6013	18.6954	1.53351e-05	0.00133503
Canx	0.572024	10.7507	17.6711	2.62584e-05	0.00118934								Mrpl44	0.373108	10.3852	11.7791	0.000598992	0.0265653								Mrpl44	0.373108	10.3852	11.7791	0.000598992	0.0265653
Rfc4	0.569793	10.572	13.204	0.000279355	0.00810205								Spag5	0.370999	10.3883	12.5234	0.000401896	0.0196321								Spag5	0.370999	10.3883	12.5234	0.000401896	0.0196321
Ensa	0.568781	10.4382	13.3573	0.000257413	0.00761084								Gcfc2	0.367959	10.3837	11.5378	0.000681969	0.0293732								Gcfc2	0.367959	10.3837	11.5378	0.000681969	0.0293732
Abraxas2	0.5676	10.407	15.7565	7.20413e-05	0.00265389								Il12rb2	0.364109	10.3847	12.3211	0.000447869	0.0210005								Il12rb2	0.364109	10.3847	12.3211	0.000447869	0.0210005
Cd8a	0.565532	10.7584	13.2299	0.000275516	0.00803449								Tmsb4x	0.360257	13.9533	32.1837	1.40261e-08	3.31763e-06								Tmsb4x	0.360257	13.9533	32.1837	1.40261e-08	3.31763e-06
Elavl1	0.562815	10.5391	11.4333	0.000721375	0.0169464								Cdc42	0.348729	11.2576	12.0225	0.000525613	0.023706								Cdc42	0.348729	11.2576	12.0225	0.000525613	0.023706
Srsf7	0.562677	10.5983	14.4251	0.000145849	0.00470428								Cmpk2	0.342559	10.3935	10.6995	0.00107164	0.0399098								Cmpk2	0.342559	10.3935	10.6995	0.00107164	0.0399098
Snrpg	0.562185	11.2276	33.8066	6.08717e-09	8.16267e-07								Rrp8	0.332881	10.3835	11.3949	0.000736455	0.0312304								Rrp8	0.332881	10.3835	11.3949	0.000736455	0.0312304
Ociad1	0.56183	10.465	11.3391	0.00075893	0.0172978								Ddx58	0.326644	10.4052	10.89	0.000966854	0.0375591								Ddx58	0.326644	10.4052	10.89	0.000966854	0.0375591
Rnps1	0.561782	10.6154	14.5822	0.000134174	0.00444905								Zfp653	0.309223	10.376	10.372	0.00127942	0.0446497								Zfp653	0.309223	10.376	10.372	0.00127942	0.0446497
Psmd14	0.561099	10.4577	12.2228	0.000472101	0.0125001								Ccdc167	0.309223	10.3835	10.372	0.00127942	0.0446497								Ccdc167	0.309223	10.3835	10.372	0.00127942	0.0446497
Stat3	0.558976	10.4737	11.8145	0.000587697	0.0147791								Reep4	0.309223	10.3777	10.372	0.00127942	0.0446497								Reep4	0.309223	10.3777	10.372	0.00127942	0.0446497
Dhx58	0.558295	10.3851	24.1847	8.75231e-07	6.51466e-05								Serf2	0.290548	11.4756	11.0342	0.000894452	0.0355244								Serf2	0.290548	11.4756	11.0342	0.000894452	0.0355244
Mdp1	0.556748	10.4343	13.0384	0.00030517	0.00870839								Pabpc1	0.27753	11.745	11.4767	0.000704753	0.0301261								Pabpc1	0.27753	11.745	11.4767	0.000704753	0.0301261
Oaz1	0.556431	11.1556	27.9312	1.25704e-07	1.16348e-05								Rps20	0.273199	12.279	18.1921	1.99706e-05	0.00163795								Rps20	0.273199	12.279	18.1921	1.99706e-05	0.00163795
Daxx	0.555732	10.4236	12.5297	0.000400531	0.0109314								Rpl3	0.24211	12.4523	16.0591	6.13955e-05	0.0042712								Rpl3	0.24211	12.4523	16.0591	6.13955e-05	0.0042712
Actb	0.555695	12.4764	45.1408	1.83364e-11	3.90346e-09								Rps3a	-0.187857	12.3831	11.0842	0.000870646	0.0351029								Rps3a	-0.187857	12.3831	11.0842	0.000870646	0.0351029
Parp1	0.555625	10.4966	10.6511	0.00110007	0.0233869								Rpl35	-0.188776	13.3795	15.372	8.82885e-05	0.00556061								Rpl35	-0.188776	13.3795	15.372	8.82885e-05	0.00556061
Calr	0.554842	10.5179	11.7135	0.000620479	0.0153234								Rpl36a	-0.209753	12.5456	12.5889	0.000388053	0.0195596								Rpl36a	-0.209753	12.5456	12.5889	0.000388053	0.0195596
Sra1	0.554517	10.4504	12.1853	0.000481673	0.0126904								Rps25	-0.233411	12.3466	15.518	8.17219e-05	0.00520867								Rps25	-0.233411	12.3466	15.518	8.17219e-05	0.00520867
Prpf3	0.553208	10.4218	12.8965	0.000329197	0.00929436								Rpl7	-0.234185	11.7619	11.332	0.000761845	0.0321789								Rpl7	-0.234185	11.7619	11.332	0.000761845	0.0321789
Slamf7	0.553206	10.4145	10.54	0.00116819	0.0246711								Rps17	-0.247512	12.5052	18.6217	1.59399e-05	0.00136826								Rps17	-0.247512	12.5052	18.6217	1.59399e-05	0.00136826
Mcm2	0.553004	10.4408	11.3792	0.000742717	0.0170463								Wiz	-0.247981	10.3723	11.1181	0.000854902	0.0347449								Wiz	-0.247981	10.3723	11.1181	0.000854902	0.0347449
Ak2	0.551739	10.4696	12.5116	0.000404434	0.0110097								Kremen1	-0.247981	10.3716	11.1181	0.0008549	0.0347449								Kremen1	-0.247981	10.3716	11.1181	0.0008549	0.0347449
Mthfd2	0.54993	10.6243	14.8491	0.000116464	0.00391054								Zfp503	-0.247982	10.3707	11.1181	0.0008549	0.0347449								Zfp503	-0.247982	10.3707	11.1181	0.0008549	0.0347449
Capzb	0.549213	10.6927	16.668	4.45257e-05	0.00185856								Rplp1	-0.254792	13.124	24.0055	9.6061e-07	0.000134536								Rplp1	-0.254792	13.124	24.0055	9.6061e-07	0.000134536
Psma1	0.547874	10.6008	14.0849	0.000174743	0.00551918								Rps8	-0.255557	12.0737	15.7453	7.24667e-05	0.00482085								Rps8	-0.255557	12.0737	15.7453	7.24667e-05	0.00482085
Dctpp1	0.547555	10.4421	10.1925	0.00141013	0.0282132								Rpl26	-0.266631	12.5428	23.5114	1.24173e-06	0.000167304								Rpl26	-0.266631	12.5428	23.5114	1.24173e-06	0.000167304
Banf1	0.54724	10.5932	12.9034	0.000327978	0.00928456								Fabp4	-0.270073	10.374	12.5161	0.000403453	0.0196321								Fabp4	-0.270073	10.374	12.5161	0.000403453	0.0196321
Prdx2	0.547189	10.6139	14.4407	0.000144643	0.00469385								Rpl23a	-0.277572	12.3331	21.2277	4.07836e-06	0.000456948								Rpl23a	-0.277572	12.3331	21.2277	4.07836e-06	0.000456948
Psma4	0.547029	10.6342	13.2052	0.000279171	0.00810205								Rpl35al1	-0.288429	12.2245	20.7948	5.1121e-06	0.000538745								Rpl35al1	-0.288429	12.2245	20.7948	5.1121e-06	0.000538745
Ifitm2	0.546958	10.7137	15.6994	7.42458e-05	0.00271571								Rpl22	-0.312167	11.1313	10.2831	0.00134255	0.0463965								Rpl22	-0.312167	11.1313	10.2831	0.00134255	0.0463965
Uchl5	0.546373	10.487	11.0725	0.00087617	0.0194696								Rpl34	-0.332655	12.4256	36.1148	1.86024e-09	5.35147e-07								Rpl34	-0.332655	12.4256	36.1148	1.86024e-09	5.35147e-07
Map3k12	0.546018	10.4534	11.4109	0.000730143	0.0169653								Rps15a	-0.334886	12.954	44.2294	2.92061e-11	1.29529e-08								Rps15a	-0.334886	12.954	44.2294	2.92061e-11	1.29529e-08
Fubp1	0.545548	10.5605	11.3453	0.000756391	0.0172769								Rps29	-0.358271	11.7591	25.5987	4.20319e-07	6.84596e-05								Rps29	-0.358271	11.7591	25.5987	4.20319e-07	6.84596e-05
Cfap298	0.54488	10.4096	13.3084	0.000264213	0.00775505								Vmac	-0.361906	10.3737	10.1409	0.00145014	0.0487612								Vmac	-0.361906	10.3737	10.1409	0.00145014	0.0487612
Tuba1a	0.544457	10.7257	10.7602	0.00103704	0.0222097								Rps27	-0.396454	13.6376	64.3396	1.04719e-15	7.96161e-13								Rps27	-0.396454	13.6376	64.3396	1.04719e-15	7.96161e-13
LOC360231	0.544436	10.567	14.7825	0.00012065	0.00402571								Rpl37a	-0.445346	12.7023	61.2196	5.10506e-15	3.62255e-12								Rpl37a	-0.445346	12.7023	61.2196	5.10506e-15	3.62255e-12
Hnrnpu	0.544028	10.983	20.2882	6.66102e-06	0.000379144								Ngp	-0.484533	10.3775	14.0347	0.000179468	0.0102702								Ngp	-0.484533	10.3775	14.0347	0.000179468	0.0102702
Cox7a2	0.543847	10.9299	22.2072	2.4475e-06	0.000155995								C1qb	-0.502067	10.39	10.6528	0.00109904	0.0401998								C1qb	-0.502067	10.39	10.6528	0.00109904	0.0401998
Ssr3	0.540539	10.6132	12.9631	0.000317687	0.00904135								Dusp10	-0.556541	10.4252	10.1328	0.00145654	0.0487612								Dusp10	-0.556541	10.4252	10.1328	0.00145654	0.0487612
Fam50a	0.538564	10.4308	12.4547	0.000416936	0.0112177								Rps28	-0.562569	12.1064	71.3805	2.94574e-17	2.41188e-14								Rps28	-0.562569	12.1064	71.3805	2.94574e-17	2.41188e-14
Ddit4	0.538534	10.4397	11.4968	0.000697167	0.016601								Hbp1	-0.564321	10.4225	11.0553	0.000884336	0.0352542								Hbp1	-0.564321	10.4225	11.0553	0.000884336	0.0352542
Kif15	0.53799	10.4355	9.61577	0.00192914	0.035773								Coq10b	-0.580981	10.4144	13.2967	0.000265879	0.0145129								Coq10b	-0.580981	10.4144	13.2967	0.000265879	0.0145129
Mrpl21	0.537861	10.4455	11.2255	0.000806797	0.0181555								Saraf	-0.613557	10.4752	12.3444	0.000442306	0.0208314								Saraf	-0.613557	10.4752	12.3444	0.000442306	0.0208314
Nsmce2	0.537177	10.4346	11.9277	0.000553061	0.0140832								RatNP-3b	-0.614368	10.3932	10.3431	0.00129958	0.0452049								RatNP-3b	-0.614368	10.3932	10.3431	0.00129958	0.0452049
Erlec1	0.536736	10.432	11.5819	0.000665977	0.0160377								Ubc	-0.636319	10.9031	30.1475	4.00407e-08	8.87904e-06								Ubc	-0.636319	10.9031	30.1475	4.00407e-08	8.87904e-06
Selenok	0.536705	10.552	12.7101	0.000363681	0.0100808								Rpl37a-ps1	-0.636931	12.2921	90.3129	2.03322e-21	2.40462e-18								Rpl37a-ps1	-0.636931	12.2921	90.3129	2.03322e-21	2.40462e-18
Sdhd	0.536241	10.4998	10.979	0.000921484	0.0201816								Ahnak	-0.653358	10.4054	12.5436	0.00039756	0.0196301								Ahnak	-0.653358	10.4054	12.5436	0.00039756	0.0196301
Kif22	0.534491	10.4101	12.1151	0.000500142	0.0130159								LOC297756	-0.653808	10.5435	17.9138	2.31137e-05	0.00182239								LOC297756	-0.653808	10.5435	17.9138	2.31137e-05	0.00182239
Casp3	0.533494	10.592	10.0399	0.00153184	0.0301943								Rpl13	-0.677983	10.4378	15.3061	9.14224e-05	0.00572412								Rpl13	-0.677983	10.4378	15.3061	9.14224e-05	0.00572412
Gclm	0.533389	10.4079	14.8757	0.00011483	0.00388587								RGD1359290	-0.694178	10.7276	28.9603	7.38751e-08	1.48363e-05								RGD1359290	-0.694178	10.7276	28.9603	7.38751e-08	1.48363e-05
Pcbp2	0.531181	10.5857	11.8113	0.000588721	0.0147791								Rps14	-0.696813	11.4022	48.4711	3.35199e-12	1.87782e-09								Rps14	-0.696813	11.4022	48.4711	3.35199e-12	1.87782e-09
Picalm	0.529493	10.4418	11.5533	0.000676279	0.0161779								S1pr1	-0.725723	10.5832	19.0168	1.29569e-05	0.00116876								S1pr1	-0.725723	10.5832	19.0168	1.29569e-05	0.00116876
Rnf7	0.529227	10.5472	11.5716	0.000669679	0.0160904								Cxcr4	-0.727367	10.4674	17.3304	3.14126e-05	0.00242287								Cxcr4	-0.727367	10.4674	17.3304	3.14126e-05	0.00242287
Aqr	0.52913	10.4714	10.9274	0.000947521	0.0206303								Tsc22d3	-0.76603	10.5544	20.3201	6.55095e-06	0.000664079								Tsc22d3	-0.76603	10.5544	20.3201	6.55095e-06	0.000664079
Cdca7	0.52896	10.4072	15.828	6.93694e-05	0.00257271								Rwdd2a	-0.766915	10.4806	15.9749	6.41867e-05	0.00438495								Rwdd2a	-0.766915	10.4806	15.9749	6.41867e-05	0.00438495
Lman2	0.528749	10.4481	11.0308	0.000896088	0.0198215								Cd83	-0.905821	10.4855	18.7067	1.52447e-05	0.00133503								Cd83	-0.905821	10.4855	18.7067	1.52447e-05	0.00133503
Nedd8	0.527373	10.6373	13.1406	0.000288972	0.00831302								Ccr7	-0.951477	10.7472	32.7427	1.05201e-08	2.6041e-06								Ccr7	-0.951477	10.7472	32.7427	1.05201e-08	2.6041e-06
Ghitm	0.525802	10.6777	15.9967	6.34541e-05	0.00242081								Crem	-0.980473	10.6002	35.355	2.74767e-09	7.31155e-07								Crem	-0.980473	10.6002	35.355	2.74767e-09	7.31155e-07
Stat2	0.525678	10.417	11.2705	0.000787469	0.0178717								Sox4	-1.01852	10.4652	21.7217	3.1521e-06	0.000368692								Sox4	-1.01852	10.4652	21.7217	3.1521e-06	0.000368692
Hsp90ab1	0.52349	11.3692	29.3489	6.045e-08	6.07009e-06								Rgcc	-1.45856	10.7777	77.373	1.41536e-18	1.36955e-15								Rgcc	-1.45856	10.7777	77.373	1.41536e-18	1.36955e-15
Tipin	0.522962	10.4522	9.66116	0.00188205	0.0351448
Ogfr	0.5227	10.4303	9.4364	0.00212721	0.0378629
Caprin1	0.522109	10.5673	11.5824	0.000665778	0.0160377
Ints7	0.521138	10.4011	13.7943	0.00020395	0.00627412
Ect2	0.520634	10.4086	12.8696	0.000333963	0.00937916
Ywhae	0.519842	10.6599	12.6326	0.000379087	0.0104534
Yeats4	0.517323	10.4542	10.6522	0.00109937	0.0233869
Pam16	0.516294	10.4271	11.6125	0.000655106	0.0158837
Hdhd2	0.51542	10.4516	10.3244	0.0013128	0.0270278
Tsg101	0.514779	10.4361	10.7805	0.00102573	0.0221194
Itm2b	0.514311	11.0324	21.6867	3.21007e-06	0.000194735
Rpf2	0.514277	10.4423	9.4228	0.00214304	0.0379543
Pole4	0.513031	10.452	10.459	0.0012205	0.0256233
Cd69	0.512243	11.0977	19.0984	1.2415e-05	0.00065096
Dap3	0.511999	10.4058	13.313	0.000263574	0.00775505
B2m	0.511938	12.127	63.4161	1.67347e-15	6.26088e-13
Nfkbiz	0.511477	10.4677	9.55514	0.00199391	0.0365916
Csnk1a1	0.511385	10.6089	11.9304	0.000552262	0.0140832
Chchd1	0.510941	10.5176	9.83147	0.00171551	0.0330197
Rps27l	0.510391	10.5895	10.2432	0.00137186	0.0277491
Bloc1s2	0.509681	10.5051	10.003	0.00156284	0.0305788
Krcc1	0.509602	10.4783	10.4361	0.00123574	0.0258412
Ndufab1	0.509086	10.554	10.2776	0.00134655	0.027461
Cdc20	0.508871	10.3978	15.7561	7.20568e-05	0.00265389
Trim59	0.508575	10.4513	8.9127	0.00283195	0.0467337
Atp5po	0.506395	10.6927	14.5701	0.000135041	0.00446195
Fkbp3	0.504488	10.896	13.9256	0.000190191	0.00590202
Cycs	0.504354	10.7527	13.6946	0.000215076	0.0065036
Cbx5	0.504044	10.4469	9.21177	0.00240464	0.041349
Selenos	0.503	10.555	10.2305	0.00138134	0.0278465
Was	0.501244	10.5134	10.0336	0.00153714	0.030207
Ppia	0.501124	12.6013	41.3737	1.25739e-10	2.3492e-08
Gar1	0.501023	10.4251	9.94765	0.00161055	0.0312823
Tmx2	0.50037	10.4283	10.583	0.00114134	0.0241518
Lsm8	0.49935	10.5227	10.2901	0.00133747	0.0273769
Traf3ip3	0.498641	10.4999	9.31479	0.00227311	0.0397944
Atic	0.498449	10.4217	11.0976	0.00086439	0.0192884
Paics	0.498297	10.5829	10.2925	0.00133571	0.0273769
Mlf2	0.498246	10.4904	9.95826	0.00160129	0.0311594
Gpr174	0.49766	10.5334	9.49501	0.00206031	0.0372325
Cops9	0.497519	10.5409	11.005	0.000908643	0.0199414
G3bp2	0.497519	10.4616	9.70872	0.00183396	0.034428
Hars	0.497208	10.4114	11.8236	0.000584854	0.0147516
Rrp1	0.497075	10.419	12.0515	0.0005175	0.0133372
Abcg3	0.496391	10.4363	10.2408	0.00137368	0.0277491
Ipo7	0.495126	10.5117	9.68285	0.00185996	0.0348546
Aip	0.494995	10.4156	11.6987	0.00062545	0.0153628
Casp8ap2	0.494803	10.5063	8.75349	0.0030901	0.0496843
Bnip2	0.494441	10.4466	9.4376	0.00212582	0.0378629
Atp5mc1	0.494336	10.4792	9.39176	0.00217963	0.0385381
Dkc1	0.494183	10.4841	8.85248	0.0029269	0.0479593
Psmd1	0.493229	10.5037	9.05768	0.00261594	0.0441883
Aldoa	0.492189	10.5784	10.779	0.00102659	0.0221194
Aurkaip1	0.491957	10.4577	9.45327	0.00210773	0.0377053
Tcf3	0.491906	10.4629	9.12923	0.00251557	0.0427728
Mrpl35	0.491578	10.456	9.46527	0.00209399	0.0377053
Desi2	0.490879	10.4247	10.0323	0.00153816	0.030207
Mtch2	0.489776	10.4982	9.74463	0.00179847	0.0339457
Nme2	0.489714	10.8019	14.8885	0.000114056	0.00388587
Hnrnpk	0.488851	10.9705	18.931	1.35534e-05	0.000686962
Ppp2r5c	0.488728	10.5472	8.94583	0.00278103	0.0461226
Anp32b	0.488116	10.7381	11.0053	0.000908502	0.0199414
Ppm1d	0.485217	10.4211	8.93957	0.00279058	0.0461226
Dcun1d5	0.484893	10.5169	9.23588	0.00237318	0.0409402
Psmd5	0.483961	10.4165	10.0403	0.00153148	0.0301943
Dynll1	0.483774	10.8403	15.5293	8.12346e-05	0.00289184
Nfkbia	0.483425	11.0687	17.7778	2.48268e-05	0.00114126
Actr6	0.482866	10.4246	9.75494	0.00178842	0.0339321
Hist1h2bh	0.482158	10.4191	10.6499	0.00110079	0.0233869
Ms4a4c	0.481702	10.7549	14.0121	0.000181637	0.00570308
Naa38	0.480595	10.5682	10.1544	0.00143955	0.0287479
Cenpm	0.480167	10.3955	13.3066	0.000264476	0.00775505
Srrm1	0.478563	10.6141	9.91836	0.00163638	0.031726
Mrps23	0.478401	10.4586	9.25912	0.00234326	0.0405555
Plk1	0.478227	10.3957	13.0679	0.000300401	0.00861851
Hspd1	0.477671	10.7013	10.5001	0.00119371	0.02516
Spc25	0.477606	10.4063	9.7444	0.0017987	0.0339457
Hdac1	0.476265	10.5656	9.74923	0.00179398	0.0339457
Tapbpl	0.476059	10.4205	10.3738	0.00127819	0.0264689
Psmd11	0.475213	10.5095	9.56027	0.00198834	0.0365525
Lypla2	0.474989	10.4274	9.23122	0.00237924	0.0409783
Dbnl	0.474697	10.4322	9.00657	0.00269012	0.0450923
Rad50	0.474322	10.4371	9.30212	0.00228889	0.0399393
Dhfr	0.472868	10.4195	11.5408	0.000680853	0.0162489
Magoh	0.472707	10.569	10.3638	0.00128511	0.0265607
Uba5	0.472644	10.408	11.751	0.000608109	0.0150881
Cdc34	0.472643	10.4043	11.751	0.000608116	0.0150881
Sh2d3c	0.47219	10.4072	11.6646	0.000636996	0.0155866
Ndufs8	0.472021	10.4739	8.94104	0.00278834	0.0461226
Cdc25a	0.471916	10.4089	9.59493	0.00195115	0.0359932
Mrpl57	0.471731	10.4937	9.57473	0.00197273	0.0363283
Rnf4	0.47151	10.4435	8.96235	0.002756	0.0458357
Ube2v1	0.469276	10.5182	8.90903	0.00283764	0.0467552
Cep89	0.469179	10.396	12.0897	0.000507014	0.0131626
Sptbn1	0.468605	10.6267	9.5399	0.00201052	0.0368331
Arpc3	0.468037	10.7945	13.6362	0.000221863	0.00668983
Ccp110	0.466038	10.393	14.4795	0.000141692	0.00461213
Uqcr11	0.465401	10.7075	12.2521	0.000464735	0.0123358
Senp3	0.464595	10.4259	8.96279	0.00275534	0.0458357
Aida	0.463829	10.4133	9.38269	0.00219044	0.038601
Nde1	0.46138	10.4005	11.7932	0.000594466	0.0148533
Cd200	0.461138	10.3982	8.78171	0.00304266	0.0490699
Cdca2	0.459313	10.3954	11.2277	0.000805852	0.0181555
Rap1a	0.45795	10.6997	11.415	0.000728539	0.0169653
Ost4	0.456817	10.6173	10.0725	0.001505	0.0298002
Rab8a	0.455838	10.647	10.8688	0.000977999	0.0212013
Mrpl16	0.452872	10.4083	10.2773	0.00134674	0.027461
Trip13	0.452027	10.3997	11.6504	0.000641888	0.0156703
Uqcr10	0.45012	10.7268	11.3997	0.000734569	0.0169653
Rac2	0.449992	10.9251	16.5734	4.68041e-05	0.00193094
Scamp3	0.449935	10.4113	8.94322	0.00278501	0.0461226
Dctn3	0.44886	10.4038	11.4051	0.000732429	0.0169653
Vps37a	0.446773	10.4039	11.0841	0.000870726	0.0193891
Spcs2	0.446615	11.0135	16.1592	5.82351e-05	0.00226498
Ormdl2	0.44623	10.4075	9.98131	0.00158137	0.030828
LOC361346	0.446165	10.3993	11.3742	0.000744694	0.0170463
Kif18a	0.445677	10.4004	12.0677	0.000513028	0.0132541
Uqcrq	0.444699	10.7525	10.9269	0.000947783	0.0206303
Ptprcap	0.443006	10.6523	10.0801	0.0014988	0.0297636
Hnrnpc	0.441847	10.7741	12.1949	0.000479203	0.0126567
Nln	0.441804	10.4205	8.81675	0.00298478	0.0486524
Thrap3	0.441593	10.5909	9.05514	0.00261958	0.0441883
Exoc5	0.440755	10.4174	8.79124	0.0030268	0.0489576
Hint1	0.439624	11.1613	15.9969	6.34462e-05	0.00242081
Ahcy	0.43932	10.4086	9.29267	0.00230072	0.04008
Tcea1	0.437973	10.7209	10.3987	0.00126103	0.0261646
Ndufb6	0.433386	10.5764	9.01007	0.00268496	0.0450768
Cnot11	0.433294	10.3889	14.503	0.000139938	0.00457294
Prrc2a	0.432812	10.3996	12.5887	0.000388077	0.0106461
Ndufb2	0.43152	10.7012	11.0277	0.00089759	0.0198215
Xpo4	0.427205	10.3978	11.4397	0.000718917	0.0169464
Atp5f1c	0.426187	10.6603	9.72031	0.00182242	0.0342719
Eif2s1	0.42501	10.7086	9.38649	0.0021859	0.0385849
Jmjd6	0.422872	10.4003	10.3407	0.00130127	0.0268424
Armc1	0.421461	10.4114	10.2156	0.00139258	0.0280202
Fabp5	0.421424	10.3927	11.4281	0.000723423	0.0169464
Plac8	0.418964	12.3656	30.8944	2.72456e-08	3.02086e-06
Eif2s2	0.417983	10.7459	9.6741	0.00186883	0.0349593
Cmpk2	0.416812	10.3935	8.81975	0.00297988	0.0486469
Slc39a10	0.415749	10.3906	10.071	0.00150625	0.0298002
Cbwd1	0.412815	10.3947	11.1016	0.000862528	0.0192873
RT1-N2	0.412284	10.3839	12.8356	0.00034008	0.00951874
C2cd3	0.411773	10.3894	12.18	0.000483053	0.0126953
Adprhl2	0.409889	10.403	9.78192	0.00176236	0.0336607
Med18	0.40946	10.3959	10.1993	0.00140497	0.0281629
Cox5b	0.408664	10.716	9.49702	0.00205806	0.0372325
Pfn1	0.408578	11.5324	22.3244	2.30262e-06	0.00014854
Lck	0.408145	10.7293	9.99414	0.00157039	0.0306702
Msn	0.405168	10.8451	11.7981	0.000592925	0.0148496
Trib3	0.404679	10.3863	12.531	0.000400259	0.0109314
H3f3b	0.402697	11.7558	24.1344	8.98419e-07	6.64081e-05
Rnf114	0.398773	10.3941	9.09466	0.00256357	0.0435193
Hspa5	0.39721	10.9272	12.162	0.000487735	0.0127868
Pcgf5	0.396716	10.3962	8.73967	0.00311361	0.0499869
Eif3c	0.395341	10.7001	8.82193	0.00297632	0.0486469
Cxcl17	0.394721	10.381	12.6749	0.000370603	0.010246
Dsn1	0.394089	10.3912	11.0196	0.000901514	0.0198669
Arpc5l	0.394041	10.8187	9.42897	0.00213585	0.0378899
Srgap2	0.393775	10.3878	12.4766	0.000412086	0.0111326
Atp5md	0.392659	10.8799	11.3237	0.000765233	0.0174042
Znfx1	0.389129	10.3821	11.9566	0.000544552	0.0139332
Sass6	0.389112	10.3903	12.3051	0.000451714	0.0120201
Arpc5	0.383238	10.8445	9.3037	0.00228692	0.0399393
Calm1	0.382949	11.8167	21.9144	2.85089e-06	0.000177455
Tcf19	0.380539	10.3926	11.6969	0.000626056	0.0153628
Atp5pd	0.380088	10.8865	11.8837	0.000566273	0.014351
Tmem9	0.37913	10.3916	11.6439	0.000644127	0.015689
Mrpl10	0.377141	10.3835	16.0069	6.31107e-05	0.00242081
Cep120	0.375886	10.3865	11.2048	0.000815876	0.0183211
Gen1	0.375167	10.3861	12.1203	0.000498753	0.0130116
Tmed3	0.373713	10.3945	11.5531	0.000676358	0.0161779
Eif5a	0.372701	10.9883	11.3882	0.000739138	0.017029
Tgds	0.370441	10.3933	8.81077	0.00299457	0.048663
Wee1	0.367467	10.3923	9.43089	0.0021336	0.0378899
Chn2	0.367149	10.3908	9.59843	0.00194744	0.035987
Sapcd2	0.366376	10.3862	10.9398	0.000941197	0.0205711
Trpm2	0.366095	10.3941	11.4246	0.000724762	0.0169464
Rbm3	0.365594	10.7602	9.08798	0.00257295	0.043609
Spag5	0.364991	10.3883	9.6067	0.00193869	0.0358876
Ccne1	0.363535	10.3855	10.2405	0.0013739	0.0277491
Oasl	0.363408	10.3777	14.9928	0.000107921	0.00370553
Ubb	0.363173	12.356	33.8818	5.85628e-09	8.08382e-07
RGD1309350	0.362304	10.3839	13.9613	0.000186611	0.00584203
Cyb5b	0.361479	10.3949	9.65439	0.001889	0.0352128
Phgdh	0.353878	10.3847	10.708	0.00106671	0.0227993
Rpl7a	0.34982	11.8575	29.5942	5.32648e-08	5.50437e-06
Mutyh	0.347227	10.3836	14.4298	0.000145481	0.00470428
Rnase6	0.341503	10.3824	11.4251	0.000724593	0.0169464
Npm1	0.340091	11.5208	15.922	6.60078e-05	0.0024739
Sell	0.338768	11.1093	9.32495	0.00226054	0.0396396
Psmb1	0.324557	11.0261	10.7937	0.00101849	0.0220341
Junb	0.324039	11.2863	9.01204	0.00268206	0.0450768
Zbtb32	0.322317	10.3807	11.2635	0.000790454	0.0179013
Vwa5a	0.321725	10.3854	9.45416	0.00210671	0.0377053
Il12rb2	0.320787	10.3847	9.27619	0.00232152	0.0403103
Rabggta	0.318348	10.383	9.44813	0.00211365	0.0377478
Tfb1m	0.317628	10.3858	9.00315	0.00269515	0.0450932
Atp10a	0.312298	10.379	12.8321	0.000340721	0.00951874
Gas5	0.311403	11.1893	10.9034	0.0009599	0.0208514
Crtc2	0.305205	10.3902	8.97142	0.00274236	0.0457518
Nepro	0.301907	10.3842	12.4506	0.000417854	0.0112177
Cox7c	0.298993	11.2669	11.1026	0.000862065	0.0192873
Cdc45	0.298314	10.3827	11.9992	0.000532244	0.0136841
Ggact	0.282969	10.3812	11.4501	0.000714902	0.0169464
Socs6	0.282023	10.3795	11.3991	0.000734779	0.0169653
Rsad2	0.279269	10.3754	9.86737	0.00168236	0.0324403
Cenpt	0.277776	10.3841	10.6327	0.00111108	0.0235585
Rps20	0.272408	12.279	22.1126	2.5711e-06	0.000161934
Wdhd1	0.270213	10.38	10.7678	0.00103279	0.0221634
Ap3m2	0.254931	10.3779	9.88927	0.00166246	0.0321147
Ube2l6	0.253015	10.3763	10.2534	0.0013643	0.0277491
Xpnpep1	0.252377	10.3815	10.1461	0.00144609	0.0288243
KRV_virus	0.25125	10.4184	9.35919	0.0022187	0.03897
Zfp951	0.248835	10.3803	9.62507	0.00191939	0.0357168
Mms22l	0.247314	10.383	9.89071	0.00166115	0.0321147
Mbd6	0.236343	10.3748	9.52105	0.00203129	0.0368332
Oas3	0.236343	10.3738	9.52105	0.00203129	0.0368332
B4galt3	0.236343	10.3794	9.52105	0.00203129	0.0368332
Uba7	0.236343	10.3779	9.52104	0.00203129	0.0368332
Tmem69	0.236343	10.3752	9.52104	0.00203129	0.0368332
Rcc1l	0.236342	10.3766	9.52104	0.00203129	0.0368332
Rps2	0.232733	12.4346	16.1079	5.98324e-05	0.00231584
Brca1	0.228149	10.3826	9.01881	0.00267216	0.0450039
Krt10	0.219476	10.3772	8.78865	0.0030311	0.0489576
Mir678	0.219475	10.3768	8.78865	0.0030311	0.0489576
Wdr45	0.219475	10.3739	8.78865	0.0030311	0.0489576
Rps18	0.157638	13.8919	15.8291	6.93267e-05	0.00257271
Zbtb16	-0.160988	10.3688	9.00078	0.00269865	0.0450932
Ccr4	-0.168446	10.3706	9.45664	0.00210386	0.0377053
Tkfc	-0.168446	10.3698	9.45664	0.00210386	0.0377053
Dmrtc2	-0.168446	10.3699	9.45664	0.00210386	0.0377053
Tmsb10	-0.169382	12.8878	9.06533	0.00260502	0.0440824
Rpl36a	-0.18565	12.5456	12.4808	0.000411157	0.0111326
Serpinb10	-0.192952	10.3691	9.24001	0.00236783	0.0409143
Rpl13a	-0.19408	12.2696	12.5927	0.000387247	0.0106461
Rpl12	-0.202006	11.7918	9.18933	0.00243429	0.0417913
Slc4a1	-0.21414	10.3749	11.4845	0.000701777	0.0166735
Rps15	-0.225161	11.7409	11.7866	0.000596594	0.0148715
Fau	-0.225557	11.5801	10.7733	0.00102972	0.0221421
Qprt	-0.226204	10.3708	9.17595	0.00245216	0.0418283
Sfi1	-0.226205	10.3719	9.17595	0.00245217	0.0418283
Zfp362	-0.226205	10.3729	9.17595	0.00245216	0.0418283
Pirb	-0.226205	10.3714	9.17595	0.00245216	0.0418283
Clec12a	-0.233351	10.3744	9.1418	0.00249836	0.042548
Rps16	-0.236719	12.7267	23.8481	1.04246e-06	7.54826e-05
Rps17	-0.239772	12.5052	21.2712	3.98679e-06	0.000238401
Chi3l1	-0.240721	10.3761	8.81198	0.0029926	0.048663
Slc36a4	-0.245825	10.3721	14.185	0.000165683	0.00524861
Rpl26	-0.25203	12.5428	25.7212	3.94467e-07	3.22978e-05
Rpl9	-0.275893	12.5229	32.429	1.2363e-08	1.56657e-06
Rarb	-0.277871	10.3757	9.79418	0.00175065	0.0335143
Cavin2	-0.296706	10.3705	9.77956	0.00176463	0.0336607
Ccr3	-0.2968	10.3752	10.2115	0.00139566	0.0280291
Rpl34	-0.301463	12.4256	36.125	1.85055e-09	2.77427e-07
Rps3a	-0.302775	12.3831	34.3429	4.6208e-09	6.47156e-07
Rps8	-0.309325	12.0737	28.2573	1.06212e-07	1.0094e-05
Rps21	-0.309715	12.0887	26.2547	2.99224e-07	2.5685e-05
Tpt1	-0.313725	11.6797	19.5621	9.73799e-06	0.000526148
Clec7a	-0.319552	10.3728	12.0803	0.000509571	0.0131968
Rpl37a	-0.322914	12.7023	40.1996	2.29293e-10	4.00097e-08
Rpl6	-0.328757	11.9582	27.6713	1.43782e-07	1.30805e-05
Pla2g4c	-0.329633	10.374	11.0555	0.000884266	0.0196086
Rps7	-0.334976	12.6067	45.3147	1.67785e-11	3.6447e-09
Rps12	-0.339064	11.7826	25.2648	4.99741e-07	3.99943e-05
Pink1	-0.342288	10.3829	9.28655	0.00230843	0.0401486
Rps15a	-0.348799	12.954	59.7992	1.05047e-14	3.60684e-12
Ccl2	-0.350168	10.3746	14.2933	0.000156421	0.00501491
Rpl35al1	-0.361195	12.2245	41.6352	1.09994e-10	2.12868e-08
Rps27	-0.366746	13.6376	70.7083	4.14147e-17	1.83674e-14
Tmem176b	-0.368651	10.3795	8.88952	0.00286812	0.0471844
Clec1b	-0.368874	10.3733	13.1937	0.000280891	0.00812446
Rpl28	-0.374816	10.9608	14.4023	0.000147622	0.00474708
Rn28s	-0.375718	15.2783	16.7724	4.21421e-05	0.00177297
Eef1a1	-0.377207	12.4656	42.4791	7.1441e-11	1.40818e-08
Rn45s	-0.387731	16.4667	24.3222	8.14931e-07	6.10854e-05
Rps4x	-0.399546	11.4332	30.0533	4.20337e-08	4.56537e-06
LOC498276	-0.42268	10.3804	11.9585	0.000543987	0.0139332
Cd36	-0.43069	10.383	11.9116	0.000557859	0.0141715
G0s2	-0.44079	10.3857	11.8485	0.000577093	0.0145905
Rn18s	-0.444947	15.5473	31.2423	2.27744e-08	2.66386e-06
Zfp36l2	-0.448346	10.6418	9.73739	0.00180557	0.034015
Rock1	-0.458671	10.6694	8.85134	0.00292874	0.0479593
Eef1b2	-0.460563	10.9683	19.0215	1.29255e-05	0.000667857
Clec2g	-0.466776	10.4969	9.61908	0.00192567	0.035771
Pik3r1	-0.470099	10.6407	9.82094	0.00172536	0.0330897
Retnla	-0.472823	10.3872	13.9459	0.000188146	0.00587281
Eif1	-0.473475	11.0991	26.1409	3.17387e-07	2.70262e-05
LOC502176	-0.475116	10.4577	10.0114	0.00155576	0.0304963
Rps29	-0.47525	11.7591	54.0827	1.92226e-13	5.52988e-11
C1qa	-0.476159	10.383	8.77803	0.00304881	0.0490946
Fth1	-0.481694	10.8839	15.6492	7.62428e-05	0.00277921
Rgs2	-0.484323	10.7405	9.36729	0.00220891	0.0388623
Rpl37a-ps1	-0.501632	12.2921	71.8157	2.36259e-17	1.09337e-14
Lrrc8b	-0.504535	10.3903	13.4133	0.000249853	0.00742858
Rnf167	-0.511064	10.4442	9.75535	0.00178802	0.0339321
Epx	-0.51484	10.4264	14.9194	0.0001122	0.00384006
Ccni	-0.516391	10.4911	10.2968	0.00133263	0.0273769
Zfp638	-0.518366	10.4655	10.4828	0.00120494	0.0253466
RT1-Bb	-0.523308	10.4311	10.2423	0.00137253	0.0277491
Ccr7	-0.532194	10.7472	13.7675	0.000206887	0.00632789
Crebrf	-0.544949	10.4576	10.4026	0.00125837	0.0261646
Dstn	-0.561564	10.5341	12.5063	0.000405581	0.0110128
Fcer1g	-0.572668	10.4643	10.097	0.00148507	0.029546
Peli1	-0.575773	10.4913	13.4988	0.000238721	0.0071375
Btg1	-0.575876	10.7742	23.5199	1.23628e-06	8.83272e-05
Hbb-b1	-0.580449	10.4113	22.1833	2.47823e-06	0.000157014
Gadd45a	-0.593209	10.4358	11.6012	0.000659102	0.0159443
LOC689064	-0.598242	10.4144	19.7309	8.9148e-06	0.000486611
Tsc22d3	-0.601995	10.5544	15.3252	9.05008e-05	0.00316155
Rps28	-0.613309	12.1064	108.057	2.61099e-25	2.77914e-22
Fcna	-0.638811	10.3924	18.3044	1.88271e-05	0.000890646
S100a9	-0.642582	10.9115	15.9326	6.56393e-05	0.00247016
Crem	-0.651136	10.6002	20.6211	5.59758e-06	0.000323808
Hbp1	-0.67009	10.4225	17.6085	2.71374e-05	0.00121878
Ccl6	-0.672672	10.4299	12.811	0.000344594	0.00960171
RT1-Da	-0.700325	10.6087	14.5651	0.000135401	0.00446195
Tgif1	-0.710245	10.4299	21.8817	2.89992e-06	0.000178421
Pnrc1	-0.716522	10.8166	38.8727	4.52371e-10	7.40775e-08
Itgb1	-0.726357	10.5908	17.0513	3.6383e-05	0.00156786
RT1-Ba	-0.743678	10.453	17.7125	2.56933e-05	0.00117156
LOC297756	-0.755745	10.5435	27.5433	1.53616e-07	1.3808e-05
RGD1359290	-0.823203	10.7276	44.2077	2.95313e-11	5.93078e-09
Prg3	-0.838913	10.4887	15.5664	7.96591e-05	0.00287565
Cxcr4	-0.86555	10.4674	31.1768	2.35559e-08	2.72532e-06
S100a8	-0.891102	10.5524	25.1788	5.2253e-07	4.15061e-05
Tf	-0.898854	10.3932	23.1331	1.51167e-06	0.000102486
Anxa1	-0.952007	10.4679	14.5014	0.000140058	0.00457294
Cd83	-0.956099	10.4855	27.5338	1.54373e-07	1.3808e-05
Rgcc	-0.963825	10.7777	40.6158	1.85305e-10	3.34303e-08
Tyrobp	-0.963994	10.4794	26.7719	2.28947e-07	2.01398e-05
Lyz2	-1.07818	10.5868	36.7354	1.353e-09	2.05733e-07
S1pr1	-1.10696	10.5832	60.3103	8.10238e-15	2.87472e-12
Hba1	-1.13767	10.5612	57.9345	2.70992e-14	8.74071e-12
LOC100134871	-1.20127	10.5016	49.0271	2.52451e-12	6.55387e-10
Hba-a2	-1.28924	10.6899	71.8228	2.35419e-17	1.09337e-14
Olfm4	-1.30461	10.3966	26.4527	2.70076e-07	2.33715e-05
Hbb	-1.54146	10.5624	88.8287	4.30523e-21	2.54583e-18
Camp	-2.79863	10.5488	47.7072	4.94872e-12	1.14509e-09
Retnlg	-3.2112	10.7356	47.4616	5.6092e-12	1.27031e-09

## Sheet: B cell single cell
Supplemental File 1. Differential expression results from bulk and single-cell RNA-sequencing
B cell single-cell RNA-seq
KRV WT (WT1) vs uninf WT (WT5)	logFC	logCPM	LR	PValue	FDR		GO Term increased	Count	%	P-Value	Benjamini		KRV ko (IFNR3) vs uninf ko (IFNR7)	logFC	logCPM	LR	PValue	FDR		GO Term increased	Count	%	P-Value	Benjamini		KRV ko (IFNR3) vs KRV WT (WT1)	logFC	logCPM	LR	PValue	FDR		GO Term increased	Count	%	P-Value	Benjamini		uninf ko (IFNR7) vs uninf WT (WT5)	logFC	logCPM	LR	PValue	FDR
KRV_virus	3.56391	10.8589	58.6638	1.87051e-14	5.03122e-12		antigen processing and presentation of peptide antigen via MHC class I	6	16.2	4.5e-09	5.9e-07		KRV_virus	3.55652	10.8589	55.5349	9.18167e-14	2.87012e-11		cellular response to interferon-beta	8	19	6.6e-13	1.9e-10		Hba-a2	2.49888	10.6534	335.606	5.77854e-75	2.07238e-71		response to virus	5	29.4	2.1e-07	1e-05		Np4	1.68909	10.3088	35.759	2.233e-09	8.00827e-06
Isg15	3.14216	10.5263	246.467	1.53024e-55	4.11597e-52		response to virus	7	18.9	5.8e-09	5.9e-07		Stat1	3.16935	10.9286	445.181	8.06875e-99	8.68117e-95		defense response	6	14.3	5.1e-08	7.4e-06		Hba1	2.10115	10.492	194.93	2.66902e-44	2.8716e-41		defense response to virus	5	29.4	1.3e-06	3.1e-05		Hba-a2	1.43091	10.6534	76.5225	2.17723e-18	2.34248e-14
Phf11	2.82977	10.7231	310.498	1.70076e-69	9.14923e-66		defense response to virus	7	18.9	8.5e-08	5.8e-06		RT1-A2	2.08826	11.209	352.841	1.01987e-78	5.48639e-75		antigen processing and presentation of peptide antigen via MHC class I	5	11.9	9.4e-07	9.2e-05		Hbb	1.96139	10.479	149.528	2.19889e-34	1.81984e-31		negative regulation of viral genome replication	3	17.6	0.00018	0.003		Hba1	1.14108	10.492	34.6938	3.85853e-09	1.03785e-05
Ifi27	2.82813	10.4386	236.295	2.52721e-53	5.43805e-50		immune response	7	18.9	6.3e-06	0.00032		LOC100910973	1.86547	10.8753	177.155	2.02557e-40	5.44829e-37								S100a9	1.78762	10.7978	193.251	6.20495e-44	6.069e-41		organelle fission	2	11.8	0.0014	0.017		Hbb	1.00603	10.479	22.8273	1.77231e-06	0.00272403
Slfn4	2.69104	10.6247	235.781	3.2712e-53	5.8658e-50		negative regulation of viral genome replication	4	10.8	2e-05	0.0008		MGC108823	1.79634	10.5315	115.368	6.53575e-27	7.03182e-24		GO Term decreased	Count	%	P-Value	Benjamini		LOC100134871	1.60483	10.382	90.7476	1.6322e-21	9.75604e-19								LOC100134871	0.986668	10.382	17.238	3.29776e-05	0.0322551
Stat1	2.52337	10.9286	317.579	4.87894e-71	5.24925e-67		response to type I interferon	3	8.1	6.3e-05	0.0021		RT1-CE10	1.74359	10.9497	199.62	2.52789e-45	9.06587e-42		cellular response to tumor necrosis factor	4	33.3	6.7e-05	0.023		S100a8	1.39041	10.4316	92.3845	7.13726e-22	4.51704e-19								Nme1	0.806018	10.4136	19.2135	1.16887e-05	0.0157198
Phf11b	2.46769	10.5961	226.369	3.69176e-51	5.67423e-48		innate immune response	6	16.2	8.7e-05	0.0025		Pclaf	1.73254	10.6932	38.7129	4.90956e-10	8.65933e-08		positive regulation of transcription from RNA polymerase II promoter	6	50	0.00023	0.04		Ahsp	0.968028	10.3026	52.4836	4.3386e-13	2.12177e-10								Gadd45b	0.785079	10.3896	17.0694	3.60382e-05	0.0323112
Irf7	2.33032	10.4503	175.932	3.74628e-40	4.03062e-37		positive regulation of T cell mediated cytotoxicity	3	8.1	0.00051	0.013		Top2a	1.64292	10.495	31.0526	2.51135e-08	2.57329e-06								Lyz2	0.929099	10.6631	21.195	4.14836e-06	0.000666152								Ftl1	0.472549	11.1578	17.5326	2.82427e-05	0.0303863
Mx2	2.31384	10.4225	180.973	2.97174e-41	3.55254e-38		cellular response to interferon-beta	3	8.1	0.0017	0.039		Mki67	1.61437	10.4819	45.712	1.36981e-11	3.13569e-09								LOC689064	0.921782	10.3087	44.6067	2.40868e-11	1.07979e-08								Mx1	-0.81708	10.5319	24.2722	8.36373e-07	0.00149976
Mx1	2.24284	10.5319	182.726	1.23127e-41	1.65591e-38								Hist1h1b	1.60677	10.4611	32.5503	1.16145e-08	1.28825e-06								Top2a	0.872612	10.495	13.064	0.000301033	0.0192917								Ifnar1	-0.884461	10.3105	18.3445	1.84351e-05	0.0220381
Rtp4	2.0143	10.3755	135.537	2.51964e-31	1.93634e-28								RT1-A1	1.57091	10.8655	144.799	2.3759e-33	5.11246e-30								Hbb-b1	0.806384	10.3073	39.9049	2.6663e-10	1.02453e-07								Ifit3	-1.03629	10.4743	25.0555	5.57051e-07	0.00119866
RGD1309362	1.83826	10.5501	138.059	7.07359e-32	6.34206e-29								Psmb9	1.54573	10.6218	120.157	5.84593e-28	6.98849e-25								Irf8	0.779578	10.5113	21.784	3.05139e-06	0.000505076								Cd83	-1.21058	10.8547	70.9494	3.66499e-17	1.97158e-13
Ifi44	1.72629	10.3324	101.055	8.94653e-24	4.5836e-21								RT1-CE5	1.49432	10.7145	120.881	4.05797e-28	5.45746e-25								Creld2	0.751681	10.5047	30.807	2.85004e-08	8.06935e-06								Mcpt8l2	-1.84856	10.3362	16.4512	4.99196e-05	0.0413142
MGC108823	1.68032	10.5315	128.547	8.51964e-30	6.11085e-27								RGD1309362	1.46939	10.5501	73.3105	1.10774e-17	5.59948e-15								Tpi1	0.732866	10.3507	25.6887	4.01171e-07	9.59156e-05
Usp18	1.66862	10.3351	103.837	2.19657e-24	1.18164e-21								Igtp	1.45895	10.3456	79.5041	4.81223e-19	2.72499e-16								Gbp2	0.713573	10.3415	22.5027	2.09852e-06	0.000381416
RT1-A2	1.59157	11.209	250.922	1.63479e-56	5.86292e-53								Psme2	1.43568	10.8828	139.108	4.17053e-32	7.47846e-29								Tuba1a	0.68238	10.5869	25.7938	3.79916e-07	9.28982e-05
LOC100910973	1.517	10.8753	135.671	2.35516e-31	1.93634e-28								Gbp2	1.35607	10.3415	54.3358	1.68995e-13	4.9141e-11								Pdia6	0.680907	10.4386	24.6964	6.71107e-07	0.000147356
Retnlg	1.49432	10.3489	12.2431	0.000466993	0.0132569								Irgm	1.3415	10.3198	67.7425	1.86301e-16	7.70928e-14								Ifitm1	0.677961	10.36	10.6215	0.00111778	0.0471617
Isg20	1.48214	10.315	79.1856	5.65401e-19	2.43326e-16								Hist1h2an	1.33652	10.4317	26.7497	2.31588e-07	1.71838e-05								Rad18	0.667968	10.2989	23.146	1.50158e-06	0.000278542
Pclaf	1.47736	10.6932	32.8767	9.81937e-09	1.10312e-06								Kpna2	1.31865	10.3506	50.1182	1.4476e-12	3.89367e-10								Hsp90b1	0.646085	10.796	28.8744	7.72272e-08	2.02655e-05
RT1-CE10	1.45671	10.9497	167.895	2.13314e-38	2.0864e-35								Tap1	1.30092	10.3335	59.6679	1.12293e-14	3.8973e-12								Ccng1	0.643522	10.4144	18.7799	1.46708e-05	0.00210458
Ifi27l2b	1.42151	10.4795	40.1921	2.30172e-10	3.48792e-08								Creld2	1.29815	10.5047	56.0514	7.06024e-14	2.30185e-11								Il1b	0.640005	10.3563	11.0762	0.000874409	0.039363
RT1-T24-3	1.41335	10.3666	67.275	2.36154e-16	8.19607e-14								RT1-CE14	1.29797	10.3923	62.4915	2.67594e-15	1.02823e-12								Psmb9	0.637902	10.6218	38.0368	6.94236e-10	2.57561e-07
Xcl1	1.33276	10.3857	9.93687	0.00162	0.032518								Psmb8	1.29465	10.5743	80.3507	3.13515e-19	1.98418e-16								Nifk	0.612379	10.42	19.7136	8.99565e-06	0.00136316
RT1-CE5	1.3189	10.7145	109.831	1.06699e-25	6.37764e-23								Slfn4	1.24416	10.6247	47.482	5.55108e-12	1.36796e-09								Tuba1b	0.611723	10.8252	21.2422	4.04762e-06	0.000659824
RT1-A1	1.30578	10.8655	118.304	1.48724e-27	1.00007e-24								Rrm2	1.23183	10.3893	24.8736	6.12146e-07	3.89709e-05								Hmgn2	0.604227	10.8244	23.8142	1.06095e-06	0.000206845
Psmb9	1.23558	10.6218	72.5808	1.60328e-17	6.38879e-15								Hist1h1d	1.22151	10.5487	35.0944	3.14105e-09	4.33264e-07								Pdia4	0.588422	10.3927	16.9534	3.8309e-05	0.00443189
Slfn2	1.21069	10.5198	66.8725	2.89648e-16	9.7385e-14								Ifi47	1.21207	10.3317	55.5019	9.33675e-14	2.87012e-11								Sf3b3	0.580282	10.327	18.0952	2.10128e-05	0.00272382
Ifih1	1.20704	10.3381	43.9652	3.34263e-11	5.80054e-09								Ezh2	1.17638	10.4184	39.7588	2.87339e-10	5.42365e-08								Tmpo	0.578473	10.3805	14.4051	0.000147406	0.011793
Sp110	1.20295	10.4572	58.2105	2.35513e-14	6.18021e-12								Tubb5	1.10271	10.5758	38.3131	6.02581e-10	9.82299e-08								Aif1	0.575823	10.353	10.5315	0.00117354	0.0485022
Eif2ak2	1.18913	10.3436	49.5282	1.95539e-12	4.38292e-10								Irf1	1.09195	10.3477	38.6687	5.02199e-10	8.71477e-08								Kpna2	0.575521	10.3506	14.1264	0.000170932	0.0129511
Psme2	1.1635	10.8828	99.849	1.6447e-23	8.04331e-21								Hmgb2	1.07814	11.0357	34.4331	4.41168e-09	5.58414e-07								Lap3	0.574922	10.3733	17.9148	2.31017e-05	0.00295895
Parp14	1.15977	10.3856	47.2532	6.23831e-12	1.34236e-09								Ubd	1.05894	10.2924	32.0653	1.4908e-08	1.60395e-06								Dut	0.569128	10.4102	16.812	4.12715e-05	0.00462541
Oasl2	1.15845	10.3235	45.8504	1.27634e-11	2.36761e-09								Pdia3	1.05289	10.8074	64.8488	8.08733e-16	3.22265e-13								Rpn2	0.568529	10.3441	16.2017	5.69434e-05	0.00606588
Parp9	1.14281	10.3317	50.5998	1.13258e-12	2.70788e-10								Tuba1b	1.05051	10.8252	39.8845	2.69439e-10	5.27072e-08								Timm8a1	0.566578	10.4147	14.9583	0.000109915	0.00973111
Samhd1	1.12972	10.3305	45.5971	1.45258e-11	2.64886e-09								Psma7	1.05034	10.9042	73.2453	1.14498e-17	5.59948e-15								Mcm5	0.559476	10.297	14.5237	0.000138404	0.011281
Hist1h1b	1.07741	10.4611	19.1416	1.21368e-05	0.00067309								Pdia6	1.04434	10.4386	36.7068	1.37298e-09	2.11026e-07								Kpnb1	0.54773	10.4061	15.391	8.7402e-05	0.00839606
Tapbp	1.06313	10.4658	46.7121	8.22209e-12	1.66908e-09								Stip1	1.0432	10.4764	40.8019	1.68469e-10	3.41993e-08								Srsf10	0.544942	10.4488	17.0147	3.70919e-05	0.0043854
RT1-T24-4	1.03917	10.4056	46.1456	1.09786e-11	2.10926e-09								Nusap1	1.041	10.3474	18.0318	2.17247e-05	0.000783361								Pa2g4	0.543037	10.5741	18.3621	1.82659e-05	0.00245654
Ifit3	0.987129	10.4743	27.9895	1.21973e-07	1.09359e-05								Calr	1.03763	10.4207	35.723	2.2746e-09	3.26299e-07								Ubl5	0.539748	10.4508	18.2136	1.97468e-05	0.00259092
LOC100911177	0.982228	10.5803	52.1845	5.05245e-13	1.26417e-10								RT1-CE16	1.03687	10.3782	37.5059	9.11351e-10	1.46347e-07								Srm	0.538169	10.3254	15.0355	0.000105507	0.00968276
Ifi47	0.981208	10.3317	37.5989	8.6892e-10	1.21412e-07								Dut	1.01811	10.4102	33.8465	5.96349e-09	7.20912e-07								Pola1	0.532292	10.3183	13.2885	0.000267041	0.0178551
Psma5	0.973589	10.5702	47.2929	6.11317e-12	1.34228e-09								Psma4	1.01768	10.541	44.964	2.00685e-11	4.40648e-09								Lage3	0.531835	10.3552	14.843	0.000116842	0.009977
Eno1	0.97303	10.5674	36.9946	1.18456e-09	1.59309e-07								Slfn2	1.01491	10.5198	38.8274	4.62994e-10	8.44297e-08								Mcm2	0.526688	10.3239	12.9537	0.000319291	0.0200892
RT1-N3	0.967055	10.326	35.2623	2.8815e-09	3.69072e-07								Eno1	0.986507	10.5674	35.6338	2.38122e-09	3.37099e-07								Mrto4	0.520673	10.3768	12.044	0.000519591	0.0279514
Usp25	0.963722	10.4913	39.9154	2.65209e-10	3.85592e-08								Ran	0.985423	10.861	43.6012	4.02583e-11	8.66279e-09								Hirip3	0.520552	10.2893	14.7155	0.000125017	0.010591
Stmn1	0.954194	10.4587	24.0854	9.21541e-07	6.88532e-05								Hnrnpa3	0.982691	11.0616	68.3534	1.3667e-16	5.88171e-14								Mrps5	0.519532	10.3584	13.9809	0.00018468	0.0137032
Igtp	0.945887	10.3456	37.5055	9.11541e-10	1.25734e-07								Srsf10	0.978932	10.4488	34.3489	4.60663e-09	5.76311e-07								Mdh1	0.519328	10.4409	14.7007	0.000126001	0.010591
Nusap1	0.934063	10.3474	23.0277	1.59686e-06	0.000110892								Txn1	0.973792	10.7884	46.4354	9.46906e-12	2.21473e-09								Vars	0.518724	10.337	13.2761	0.000268805	0.0178551
Asf1a	0.91385	10.3336	29.792	4.8097e-08	4.74748e-06								MGC105567	0.967866	10.3086	32.6366	1.11102e-08	1.25202e-06								LOC297756	0.518281	10.4389	15.0882	0.000102604	0.00959925
Shisa5	0.910505	10.3817	30.3399	3.62596e-08	3.7154e-06								Anp32b	0.958938	10.6233	38.3331	5.96431e-10	9.82299e-08								Ctsz	0.516853	10.7277	22.4767	2.12705e-06	0.000381416
Gmnn	0.906354	10.437	28.1402	1.1284e-07	1.02021e-05								Lmnb1	0.957807	10.3862	29.356	6.02305e-08	5.40017e-06								P4hb	0.515232	10.3642	13.2076	0.000278811	0.018291
Ywhah	0.903298	10.423	33.9325	5.70564e-09	6.89741e-07								Dctpp1	0.95359	10.3754	25.5624	4.28313e-07	2.93517e-05								Smc2	0.513085	10.3717	11.3816	0.000741772	0.0349347
RT1-CE14	0.892852	10.3923	32.872	9.84284e-09	1.10312e-06								Ptges3	0.953427	10.6165	35.1529	3.04806e-09	4.25897e-07								Ahcy	0.511892	10.3075	13.8768	0.000195188	0.0141894
Oas1a	0.887225	10.281	40.1533	2.34798e-10	3.5086e-08								Parp9	0.953332	10.3317	38.4104	5.73248e-10	9.63684e-08								Sod2	0.511113	10.4419	14.332	0.000153241	0.0120328
Rrm2	0.87911	10.3893	17.3592	3.09394e-05	0.00150623								Psmb3	0.952485	10.6996	50.589	1.1388e-12	3.14162e-10								Camp	0.508189	10.298	20.8286	5.02261e-06	0.00079468
Pdia3	0.873293	10.8074	46.6671	8.41294e-12	1.6762e-09								Sdf2l1	0.943672	10.3577	29.4508	5.73539e-08	5.22941e-06								Ezh2	0.505702	10.4184	11.8372	0.000580605	0.0297249
Mki67	0.872857	10.4819	16.5891	4.64165e-05	0.00214333								Mcm3	0.937907	10.3959	29.4988	5.59511e-08	5.14511e-06								Eif3m	0.505676	10.6694	23.9747	9.76108e-07	0.000197698
Psma2	0.861076	10.6066	38.1012	6.71695e-10	9.50891e-08								Cox7b	0.929549	10.8808	59.5927	1.16667e-14	3.92257e-12								Lsm3	0.505133	10.4366	14.3185	0.000154338	0.0120328
Mcm3	0.860083	10.3959	27.4491	1.61285e-07	1.42235e-05								Srsf2	0.925406	10.6172	39.173	3.87858e-10	7.19476e-08								Ak6	0.504592	10.329	13.2643	0.000270507	0.0178551
LOC360231	0.853952	10.4154	30.2292	3.83883e-08	3.89641e-06								Psma5	0.918881	10.5702	38.4678	5.56637e-10	9.50613e-08								Tubb5	0.504026	10.5758	12.7699	0.000352239	0.0215326
Ms4a4c	0.850027	10.3215	22.1876	2.47264e-06	0.000167315								Birc5	0.917012	10.358	18.5746	1.63382e-05	0.000614624								Ncf1	0.498287	10.3687	13.0737	0.000299476	0.0192917
H2afz	0.84093	11.3231	44.8492	2.12807e-11	3.81599e-09								Ccnd2	0.914567	10.4517	21.2859	3.9564e-06	0.000191743								Poldip2	0.498005	10.2968	14.1654	0.000167417	0.0127748
Nars	0.835324	10.5113	28.3897	9.91903e-08	9.04397e-06								Adsl	0.913106	10.3239	27.9877	1.22086e-07	9.95095e-06								Mrpl12	0.497815	10.3898	12.563	0.000393449	0.0232302
Top2a	0.832631	10.495	11.0109	0.00090578	0.0210937								Psme1	0.912929	11.1224	90.7552	1.62596e-21	1.09335e-18								Taf10	0.497248	10.3862	12.8718	0.000333562	0.0207445
Irf9	0.829322	10.2969	33.3562	7.67343e-09	8.97375e-07								Psmb6	0.90241	10.5602	36.6276	1.42993e-09	2.16684e-07								Clspn	0.493467	10.2789	15.033	0.000105647	0.00968276
Ranbp1	0.827834	10.7371	28.7261	8.33712e-08	7.66658e-06								Pa2g4	0.899197	10.5741	31.9464	1.58487e-08	1.68828e-06								Lrrc59	0.492955	10.3434	11.9396	0.000549545	0.0291259
Hspd1	0.82389	10.7292	29.1962	6.5407e-08	6.22755e-06								Mrpl17	0.896642	10.4958	33.7461	6.27942e-09	7.5067e-07								Etaa1	0.492686	10.3121	12.5553	0.000395076	0.0232302
Dut	0.819614	10.4102	24.2289	8.55407e-07	6.43589e-05								Mcm4	0.895295	10.3588	19.3035	1.11504e-05	0.000449316								Adsl	0.492619	10.3239	12.2019	0.000477414	0.0267526
Hist1h1d	0.818803	10.5487	18.4168	1.77484e-05	0.000926964								Kpnb1	0.891833	10.4061	25.6471	4.09907e-07	2.84529e-05								Mif	0.49001	10.4655	13.2698	0.000269718	0.0178551
Ran	0.815973	10.861	31.3954	2.10483e-08	2.17749e-06								Tapbp	0.891165	10.4658	29.534	5.49442e-08	5.09607e-06								Atp5f1a	0.489132	10.5046	15.1927	9.70763e-05	0.00916179
Rps27l	0.811011	10.6004	27.7772	1.36123e-07	1.21037e-05								Lrrc59	0.890946	10.3434	26.1057	3.23224e-07	2.30302e-05								Mrrf	0.48764	10.2736	17.136	3.4796e-05	0.00420074
Ppa1	0.806756	10.3878	23.0268	1.59756e-06	0.000110892								Mthfd1	0.890687	10.3335	27.8241	1.32863e-07	1.06677e-05								Bpnt1	0.487594	10.2968	13.5098	0.000237322	0.0165802
Polr2e	0.804123	10.4417	25.8766	3.63948e-07	2.92217e-05								Timm8a1	0.890271	10.4147	23.4512	1.28122e-06	7.4111e-05								Psma4	0.487483	10.541	17.1174	3.51396e-05	0.00420074
Trafd1	0.802185	10.2991	29.5505	5.44776e-08	5.29286e-06								Mrpl12	0.888474	10.3898	25.5955	4.21022e-07	2.9037e-05								Ostc	0.486862	10.3904	13.0627	0.000301237	0.0192917
Fnbp4	0.801265	10.4101	24.4082	7.79349e-07	5.94682e-05								Psmd2	0.887336	10.3635	26.253	2.99488e-07	2.17716e-05								Cct8	0.485473	10.5148	13.7108	0.000213226	0.015294
Txn1	0.800311	10.7884	34.4567	4.35838e-09	5.44135e-07								RT1-S3	0.883609	10.4869	27.6903	1.42378e-07	1.11813e-05								Mrps25	0.484712	10.3399	11.6267	0.000650101	0.0322324
Sp100	0.795659	10.4232	25.8566	3.67747e-07	2.93081e-05								Ranbp1	0.882107	10.7371	30.5785	3.20625e-08	3.19408e-06								Ran	0.484529	10.861	16.6885	4.40483e-05	0.00478703
Gbp2	0.793885	10.3415	26.4348	2.72589e-07	2.23877e-05								Sod2	0.880916	10.4419	26.833	2.21813e-07	1.65728e-05								Cct7	0.483326	10.5617	15.7009	7.41873e-05	0.00739057
Dtx3l	0.793626	10.2876	33.1661	8.46149e-09	9.78894e-07								Psma3l	0.880846	10.7052	42.0713	8.80037e-11	1.82083e-08								Cdc16	0.482844	10.3059	12.2704	0.000460202	0.0260595
Hist1h2an	0.787901	10.4317	11.635	0.000647214	0.0169014								Aurkaip1	0.877423	10.3768	27.418	1.63897e-07	1.26861e-05								Hat1	0.481964	10.3208	12.0566	0.000516096	0.0279514
Nop56	0.787512	10.5764	25.7865	3.81337e-07	2.99475e-05								Bub1	0.876746	10.3139	23.7217	1.11322e-06	6.58083e-05								Stip1	0.478599	10.4764	14.1917	0.000165101	0.0127609
Psma6	0.783877	10.8221	44.6515	2.3542e-11	4.15227e-09								Cct6a	0.874998	10.5906	31.1022	2.44793e-08	2.53243e-06								Atp5mc1	0.477576	10.3916	12.9928	0.00031269	0.019828
Hikeshi	0.782277	10.3548	23.265	1.41148e-06	0.00010057								Apol3	0.874007	10.3012	29.5419	5.47206e-08	5.09607e-06								Ccna2	0.472305	10.3022	10.5267	0.0011766	0.0485022
RT1-CE16	0.779989	10.3782	23.7753	1.08264e-06	7.97817e-05								Mrpl21	0.873305	10.3384	24.4435	7.65197e-07	4.70443e-05								Eif5a	0.468063	10.9544	23.786	1.07662e-06	0.000206845
Elavl1	0.778682	10.4379	24.3633	7.97758e-07	6.04442e-05								B2m	0.872925	11.6641	110.347	8.22358e-26	8.0434e-23								Ugp2	0.467344	10.3501	11.7032	0.000623927	0.0313084
Psmb8	0.777506	10.5743	31.5172	1.97679e-08	2.06488e-06								Tpx2	0.86859	10.3206	20.2176	6.91151e-06	0.000311133								Tfdp1	0.466678	10.328	10.7434	0.00104654	0.0450388
Oasl	0.773651	10.2763	37.1912	1.07098e-09	1.45857e-07								Mrpl45	0.867646	10.3639	24.3559	8.00822e-07	4.86948e-05								Lmnb1	0.464599	10.3862	10.7713	0.00103088	0.0447226
Zbp1	0.772614	10.2839	27.0428	1.99003e-07	1.69927e-05								Usp10	0.862346	10.3608	24.8864	6.08104e-07	3.8944e-05								Nme1	0.464296	10.4136	11.6046	0.000657904	0.0324697
Psma3l	0.772222	10.7052	35.1694	3.02239e-09	3.82563e-07								Hist1h1a	0.859396	10.3334	13.6584	0.000219253	0.00526551								Sept11	0.464184	10.3593	11.1513	0.000839741	0.0382829
Nme1	0.769988	10.4136	22.1339	2.54279e-06	0.000168876								Pdia4	0.857224	10.3927	23.0951	1.5418e-06	8.73065e-05								Timm10b	0.463519	10.3567	11.2222	0.000808245	0.037162
Ldha	0.762755	10.904	32.9142	9.63156e-09	1.1024e-06								Ccnb1	0.856491	10.3075	20.1154	7.29071e-06	0.000324135								Sdha	0.461703	10.3171	11.8249	0.000584446	0.0297249
Hist1h1a	0.756928	10.3334	15.4118	8.64467e-05	0.00354993								Mak16	0.855252	10.3127	29.0618	7.01043e-08	6.18239e-06								Calr	0.461047	10.4207	11.2716	0.000787023	0.0366562
Hmgb2	0.755882	11.0357	19.4885	1.01205e-05	0.00058185								Sp110	0.855047	10.4572	25.5085	4.40428e-07	2.9616e-05								Fcnb	0.459326	10.2644	19.3192	1.10592e-05	0.0016496
Nolc1	0.753227	10.4563	22.5156	2.08445e-06	0.000141941								Uqcr11	0.854676	10.661	38.7179	4.89685e-10	8.65933e-08								G3bp1	0.459149	10.5567	15.2649	9.34366e-05	0.00889633
B2m	0.748808	11.6641	95.967	1.16817e-22	5.46449e-20								Rps27l	0.853304	10.6004	28.3127	1.03218e-07	8.67592e-06								Aco2	0.457091	10.3221	11.5196	0.000688671	0.0336791
Brix1	0.744341	10.3987	20.6815	5.42384e-06	0.000333458								Banf1	0.85121	10.4721	28.999	7.24161e-08	6.33434e-06								Top1	0.456782	10.3973	10.7628	0.00103558	0.0447462
Ssr3	0.743468	10.5176	21.6065	3.3471e-06	0.000215638								Tuba1a	0.849583	10.5869	26.1218	3.2055e-07	2.2992e-05								Mrpl58	0.456051	10.3764	10.9521	0.000934993	0.0412278
Nudc	0.734919	10.5074	23.0106	1.61112e-06	0.000111116								Rnmt	0.849442	10.354	25.5371	4.33947e-07	2.94508e-05								Gapdh	0.45337	10.5526	13.7191	0.000212287	0.015294
Tap1	0.729866	10.3335	21.4921	3.55283e-06	0.000227529								Cenpf	0.84922	10.3396	10.8131	0.00100785	0.0173495								Ube2c	0.450884	10.2816	10.9555	0.000933277	0.0412278
Prdx1	0.726275	11.2942	43.2249	4.87946e-11	8.07663e-09								Nop16	0.844691	10.4271	25.2136	5.13202e-07	3.34639e-05								Rbm17	0.45064	10.3692	10.71	0.00106556	0.0456748
Daxx	0.726086	10.3245	19.6784	9.16302e-06	0.000538715								Pola1	0.842534	10.3183	22.4102	2.20205e-06	0.000117287								Uqcr11	0.449531	10.661	17.2128	3.34182e-05	0.00408576
Ndufa12	0.725081	10.4247	20.2346	6.85012e-06	0.000414048								Ndufs8	0.838372	10.4004	25.2463	5.04564e-07	3.33043e-05								Eef1b2	0.448564	10.9163	24.1628	8.85273e-07	0.000190493
Rrm1	0.720375	10.367	17.0092	3.71985e-05	0.00178669								Ywhah	0.836697	10.423	25.9587	3.48795e-07	2.46887e-05								Vdac2	0.448053	10.4335	12.2307	0.000470099	0.0264806
Srsf1	0.718823	10.3891	18.5458	1.65866e-05	0.000879092								Tmpo	0.836387	10.3805	19.9415	7.98491e-06	0.000347812								Srsf7	0.447341	10.5461	13.4912	0.000239685	0.0166372
Zfp207	0.718639	10.4362	19.5104	1.00055e-05	0.000578758								RT1-T24-4	0.835879	10.4056	26.1262	3.19817e-07	2.2992e-05								Ap2m1	0.447123	10.4971	14.023	0.00018059	0.0134928
Hnrnpa1	0.717661	10.8109	34.4382	4.40001e-09	5.44135e-07								Sfpq	0.834773	10.4974	26.5952	2.50861e-07	1.84864e-05								Cdv3	0.443645	10.4348	11.6981	0.000625644	0.0313084
Smc4	0.715674	10.522	20.1094	7.31359e-06	0.000439154								Aco2	0.834204	10.3221	25.7793	3.82768e-07	2.69084e-05								Hnrnpa3	0.440782	11.0616	22.3018	2.32985e-06	0.000410932
Mrpl17	0.715199	10.4958	23.6124	1.17827e-06	8.6238e-05								Tpi1	0.833593	10.3507	21.6631	3.24985e-06	0.000160391								Nup85	0.43874	10.2905	11.4191	0.000726926	0.0346062
Ybx1	0.71492	11.3587	43.7375	3.755e-11	6.4127e-09								RT1-T24-3	0.831767	10.3666	27.2447	1.79266e-07	1.37766e-05								Ptges3	0.438252	10.6165	11.8461	0.000577826	0.0297249
Nampt	0.712986	10.4016	18.5764	1.63227e-05	0.000869383								LOC360231	0.831291	10.4154	24.8081	6.33293e-07	3.98456e-05								RGD1560010	0.436512	10.2816	11.0663	0.000879104	0.0394095
Ezh2	0.7125	10.4184	16.8643	4.01489e-05	0.00191133								Gmnn	0.82827	10.437	21.703	3.18292e-06	0.000158185								Pgk1	0.436277	10.4904	11.497	0.000697102	0.0339372
MGC105567	0.711753	10.3086	26.0731	3.28738e-07	2.65932e-05								Mrps34	0.827686	10.372	23.0075	1.61369e-06	8.99334e-05								Ska2	0.43544	10.279	12.2987	0.000453274	0.0259403
RT1-S3	0.710922	10.4869	21.9578	2.78713e-06	0.000181737								Ybx1	0.827546	11.3587	55.4416	9.6275e-14	2.87728e-11								Ipo9	0.433583	10.2823	11.9839	0.000536618	0.0286678
Srrm2	0.709068	10.5936	26.5433	2.57703e-07	2.13279e-05								Mrps12	0.827473	10.3187	24.7887	6.39718e-07	4.00158e-05								Taf9	0.432856	10.7121	17.2384	3.29706e-05	0.00407736
Gadd45gip1	0.707912	10.4669	20.3449	6.46656e-06	0.000395305								Blmh	0.826456	10.387	23.4607	1.27495e-06	7.4111e-05								Ppp1ca	0.432307	10.6256	16.0596	6.13786e-05	0.00647424
Irf1	0.706289	10.3477	18.8124	1.44224e-05	0.000779752								Mtch2	0.825498	10.404	24.3552	8.01095e-07	4.86948e-05								Ybx1-ps3	0.430466	10.542	11.6541	0.000640598	0.0319083
Hnrnpu	0.706281	10.9154	34.0904	5.2611e-09	6.43229e-07								Hmgb1	0.823857	10.7545	28.1003	1.1519e-07	9.46057e-06								Nelfb	0.429713	10.2806	12.9286	0.000323602	0.0202421
Ndufab1	0.705895	10.4738	19.3397	1.09409e-05	0.000622823								Exosc8	0.823827	10.3645	22.2033	2.45247e-06	0.000128088								Hspa4	0.425346	10.548	12.1846	0.000481851	0.0268613
Dnajc9	0.701329	10.4182	16.3972	5.13606e-05	0.0022929								Cap1	0.823011	10.5121	30.3441	3.6181e-08	3.5713e-06								Slc38a1	0.425135	10.2967	10.7732	0.00102979	0.0447226
Taf1d	0.701044	10.5162	20.1007	7.34712e-06	0.000439154								Aurkb	0.822071	10.3053	24.2306	8.54619e-07	5.13679e-05								Mtdh	0.422857	10.5111	11.9125	0.000557599	0.0292644
Apol3	0.698387	10.3012	25.4671	4.49991e-07	3.5083e-05								Bpnt1	0.821743	10.2968	27.6199	1.47649e-07	1.15113e-05								Cox7b	0.421974	10.8808	20.1541	7.14473e-06	0.00109814
Irgm	0.694873	10.3198	21.2717	3.9857e-06	0.000250773								Psmd1	0.81609	10.3998	25.0801	5.49984e-07	3.54425e-05								Arl6ip1	0.413432	10.7097	11.8876	0.000565095	0.0295138
Tuba1b	0.693341	10.8252	18.9447	1.34564e-05	0.00073866								Nudc	0.812813	10.5074	27.0731	1.95905e-07	1.48433e-05								Ndufa2	0.412834	10.5341	12.1504	0.00049077	0.0271763
Vps54	0.691654	10.3259	16.781	4.19505e-05	0.00197959								Cdc16	0.812228	10.3059	24.5054	7.41032e-07	4.58205e-05								Hadh	0.410559	10.2833	12.084	0.000508553	0.0278469
Ptma	0.691218	11.9607	46.5259	9.04135e-12	1.76865e-09								Irf8	0.810205	10.5113	15.4687	8.38846e-05	0.00243265								Psmb8	0.405536	10.5743	14.4421	0.000144535	0.0116921
Ddx39a	0.689704	10.3842	17.6997	2.58673e-05	0.00129448								Ccna2	0.805848	10.3022	20.6271	5.58002e-06	0.000262163								Ndufb5	0.404209	10.514	11.477	0.000704616	0.0340934
Epsti1	0.686915	10.3678	17.8541	2.38499e-05	0.00121038								Calm1	0.805735	11.6104	80.2261	3.33923e-19	1.99593e-16								Pim2	0.399568	10.2677	13.4227	0.000248597	0.017036
Tcerg1	0.686681	10.4446	19.0495	1.27372e-05	0.000702765								Dnmt1	0.805624	10.3309	19.6957	9.0807e-06	0.00038875								Atp5mc2	0.397643	10.6471	14.0297	0.000179942	0.0134928
Sra1	0.684694	10.3433	17.8581	2.38008e-05	0.00121038								Fbl	0.805606	10.3908	21.714	3.16474e-06	0.000158185								Ppp1cc	0.395478	10.4776	10.6415	0.00110579	0.0468395
Mitd1	0.684097	10.3224	17.5407	2.81226e-05	0.0013816								Eif2s1	0.805014	10.6978	33.1309	8.61593e-09	1.0076e-06								Srsf6	0.389092	10.5792	12.7536	0.000355324	0.0215985
Nme2	0.679108	10.7588	27.2299	1.80642e-07	1.55483e-05								Hltf	0.804415	10.3418	19.0772	1.25538e-05	0.000491149								Rcc1	0.384698	10.2673	11.815	0.000587555	0.0297249
Creld2	0.678871	10.5047	16.7238	4.32351e-05	0.00202246								Cox6a1	0.804073	10.9221	48.1062	4.03755e-12	1.03429e-09								Ppia	0.384302	12.5433	31.7807	1.72599e-08	5.30569e-06
Hist2h2ab	0.677982	10.3322	13.0812	0.000298273	0.00952904								H2afv	0.799854	10.67	32.2051	1.38728e-08	1.52303e-06								Ldha	0.381307	10.904	12.6141	0.000382842	0.0228833
RT1-CE11	0.677616	10.3582	18.6211	1.59449e-05	0.000853491								Zfp367	0.792941	10.2804	34.6329	3.98127e-09	5.16078e-07								Eif4g2	0.378155	10.8393	16.7533	4.2569e-05	0.00472165
Atad2	0.676613	10.3732	15.9165	6.61979e-05	0.00280403								Phb	0.791591	10.4091	20.7779	5.15734e-06	0.000245521								Hnrnpf	0.374712	10.6747	12.6167	0.00038232	0.0228833
Il2rg	0.676266	10.4831	21.8198	2.99497e-06	0.000194114								Dnajc9	0.791096	10.4182	17.9915	2.21893e-05	0.000793139								Psma7	0.371125	10.9042	15.4364	8.5329e-05	0.00827076
Tbrg1	0.675961	10.3514	17.3373	3.12977e-05	0.00151681								Usp1	0.790743	10.4677	21.9259	2.8338e-06	0.000143947								Stat1	0.370664	10.9286	16.9222	3.8944e-05	0.00445744
Zup1	0.672223	10.3174	18.6336	1.58406e-05	0.000852148								Gbp5	0.786836	10.2993	25.2283	5.09297e-07	3.34118e-05								Nap1l1	0.370112	10.8402	13.3321	0.000260898	0.0177659
Aida	0.671867	10.3014	19.5467	9.81696e-06	0.000571406								Ldha	0.784991	10.904	34.1492	5.10447e-09	6.31252e-07								Eif2s1	0.366006	10.6978	10.8913	0.000966167	0.0424285
Slc25a28	0.667639	10.3383	18.4556	1.73909e-05	0.000912726								Cycs	0.783701	10.7685	30.2122	3.87273e-08	3.78788e-06								Erh	0.363204	10.7709	12.8428	0.000338777	0.020927
Cycs	0.667285	10.7685	23.2692	1.40841e-06	0.00010057								Cct2	0.780148	10.4751	23.5058	1.24537e-06	7.28203e-05								H2afz	0.359643	11.3231	12.0792	0.000509884	0.0278469
Birc5	0.661066	10.358	12.7571	0.000354662	0.0107488								Ndufa13	0.779536	10.6638	36.092	1.88219e-09	2.81257e-07								Spcs2	0.354631	10.916	12.1436	0.000492554	0.0271763
Zc3h18	0.659317	10.3161	17.6646	2.6348e-05	0.0013124								Ndufa12	0.77862	10.4247	21.2168	4.10159e-06	0.000197888								Anxa3	0.352972	10.272	15.7084	7.38964e-05	0.00739057
Dhx58	0.655941	10.2733	22.1505	2.52088e-06	0.000168876								Atp5pf	0.776415	10.7615	35.0393	3.23123e-09	4.4006e-07								Ybx1	0.343344	11.3587	14.9756	0.00010891	0.00973111
Hsp90ab1	0.655792	11.4445	46.0909	1.12893e-11	2.13091e-09								Swi5	0.776251	10.4652	23.0582	1.57171e-06	8.8534e-05								C2cd3	0.342608	10.2661	10.6667	0.00109083	0.0463884
Wdr12	0.655377	10.3805	15.7394	7.26935e-05	0.00306709								Pla2g16	0.775416	10.3183	16.0857	6.05392e-05	0.00186614								Stx3	0.336823	10.2633	11.4717	0.000706648	0.0340934
Mrpl41	0.655097	10.3892	15.3651	8.86085e-05	0.0035975								Stmn1	0.771295	10.4587	13.6188	0.000223934	0.00534215								Actb	0.328098	12.2151	20.4873	6.00276e-06	0.000935995
Nmi	0.65404	10.4154	18.9321	1.35451e-05	0.000739758								Aldoa	0.768825	10.4975	23.9107	1.00909e-06	5.99825e-05								Lcp1	0.323193	10.8287	11.4282	0.000723364	0.0345897
Pla2g16	0.653403	10.3183	13.8907	0.000193757	0.00679035								Erh	0.767287	10.7709	35.9442	2.03046e-09	2.95213e-07								Gpx1	0.322489	11.4511	13.623	0.000223434	0.0159201
Bclaf1	0.652821	10.5117	20.2972	6.62973e-06	0.00040299								Srsf7	0.763968	10.5461	25.0795	5.50134e-07	3.54425e-05								Tra2b	0.311744	10.8427	11.244	0.000798813	0.036886
Rfc4	0.650252	10.4423	14.8197	0.000118292	0.00456167								Prdx1	0.763339	11.2942	45.3706	1.63062e-11	3.65497e-09								Calm1	0.308894	11.6104	18.8579	1.40828e-05	0.00204753
Rae1	0.649771	10.3025	19.4798	1.01671e-05	0.00058185								Mrps25	0.762482	10.3399	18.645	1.57461e-05	0.000595542								Prdx1	0.305836	11.2942	11.369	0.000746816	0.0349347
Psmb3	0.649648	10.6996	26.8313	2.22011e-07	1.8808e-05								Nutf2	0.761764	10.4472	21.8353	2.9708e-06	0.000149359								Eif1	0.302268	11.0487	12.5551	0.000395122	0.0232302
Psme1	0.64799	11.1224	49.536	1.94767e-12	4.38292e-10								Ptma	0.761738	11.9607	50.966	9.39806e-13	2.66089e-10								Entpd5	0.29945	10.26	10.6132	0.00112285	0.0471906
Morc3	0.647851	10.3593	15.0748	0.000103332	0.00410239								Cct7	0.761307	10.5617	24.8523	6.18942e-07	3.91717e-05								Hnrnpa2b1	0.298726	11.2923	12.5262	0.000401283	0.0234641
Casp4	0.647198	10.3133	16.2008	5.69694e-05	0.00248426								Mcpt8l2	0.760398	10.3362	10.6118	0.00112369	0.0188447								Crk	0.295123	10.2675	11.2462	0.00079785	0.036886
Xpo1	0.645396	10.3756	15.1592	9.88181e-05	0.0039671								Erap1	0.756832	10.3372	19.0067	1.30261e-05	0.000507781								Pfn1	0.279529	11.1628	11.5438	0.000679771	0.0333957
Ctcf	0.644843	10.4336	16.8105	4.13041e-05	0.00195767								Lage3	0.756744	10.3552	19.6959	9.07982e-06	0.00038875								Atp5mg	0.275223	11.1252	11.9783	0.000538237	0.0286678
Ifi35	0.643685	10.3327	16.1054	5.99137e-05	0.00257845								Rpn1	0.755855	10.4479	19.8918	8.19495e-06	0.000355522								Rps13	0.253474	11.7335	15.6373	7.67275e-05	0.00750465
Nutf2	0.642618	10.4472	16.9958	3.74622e-05	0.00179136								Stat3	0.755016	10.364	20.3326	6.50812e-06	0.000296698								Tmsb10	0.243857	12.5219	12.8339	0.000340388	0.020927
Stip1	0.642581	10.4764	16.5945	4.6286e-05	0.00214333								Mrpl14	0.754369	10.339	18.0148	2.19198e-05	0.000786116								Ctbp2	0.243682	10.2568	11.3696	0.000746551	0.0349347
Mrpl22	0.640995	10.3828	15.2945	9.19861e-05	0.0037206								Mcm5	0.75196	10.297	18.5237	1.67804e-05	0.000626875								Upp1	0.243681	10.2559	11.3696	0.00074655	0.0349347
Cdca7	0.640817	10.3184	16.2267	5.61978e-05	0.00246789								Ubl4a	0.75147	10.3029	22.4919	2.1103e-06	0.000112959								Psme1	0.236013	11.1224	10.5522	0.00116051	0.0483952
Tubb5	0.639991	10.5758	14.5237	0.00013841	0.00518868								Rpa3	0.750653	10.479	20.0616	7.49871e-06	0.00033065								Rps8	0.216831	12.0277	15.678	7.50945e-05	0.00741231
Cops4	0.63922	10.335	16.2735	5.48253e-05	0.00242743								Fen1	0.750159	10.2852	22.2259	2.42384e-06	0.00012721								Zkscan5	0.216045	10.2556	13.5622	0.000230788	0.0162291
Sell	0.638258	10.5632	17.2001	3.36417e-05	0.0016231								Ndufa7	0.747863	10.4512	22.6953	1.89834e-06	0.000102634								Taf1c	0.216044	10.2565	13.5622	0.000230788	0.0162291
Bub3	0.636623	10.3657	16.2854	5.44822e-05	0.00242221								Ppp1ca	0.747392	10.6256	30.1235	4.05388e-08	3.89425e-06								LOC498276	0.209943	10.2613	14.1809	0.00016605	0.0127609
Dctpp1	0.6358	10.3754	13.5179	0.000236299	0.0078769								Ahcy	0.747335	10.3075	19.5499	9.80054e-06	0.000405554								Rps17	0.205872	12.451	14.9008	0.000113315	0.00975329
Lmnb1	0.634907	10.3862	14.958	0.000109928	0.00430079								H2afz	0.74697	11.3231	34.0682	5.3213e-09	6.5059e-07								Fez2	0.190743	10.2557	11.8669	0.000571404	0.0296387
Khsrp	0.633437	10.4252	15.1114	0.000101351	0.00405364								Prc1	0.745897	10.3231	15.0932	0.000102331	0.00283758								Rps3a	0.179444	12.3437	12.0533	0.000517007	0.0279514
Tbca	0.631489	10.6838	29.9416	4.45267e-08	4.43577e-06								Isg15	0.74445	10.5263	23.3194	1.37212e-06	7.85247e-05								Rpl14	0.170583	12.9746	15.0073	0.000107096	0.00968276
Tuba1a	0.627778	10.5869	14.7465	0.000122974	0.00470844								Pkn3	0.743901	10.5376	22.0353	2.67686e-06	0.000137801								Rpl31	-0.159454	12.5162	10.6965	0.0010734	0.0458282
Hpf1	0.62777	10.3332	14.9456	0.000110656	0.00431356								Elavl1	0.743488	10.4379	20.9154	4.80011e-06	0.000229592								Plac8	-0.182541	12.8898	10.8011	0.00101441	0.044366
Cox6a1	0.627103	10.9221	32.5448	1.16478e-08	1.29195e-06								Lsm7	0.742684	10.6555	30.1636	3.971e-08	3.84901e-06								Rpl35	-0.184992	13.4191	18.457	1.73781e-05	0.00239706
Hnrnpa3	0.626773	11.0616	29.546	5.46061e-08	5.29286e-06								Ahsa1	0.741103	10.3326	18.0839	2.11384e-05	0.000765752								Oas2	-0.203334	10.256	11.187	0.000823739	0.0377132
Rars	0.62533	10.3799	14.8505	0.000116377	0.00450395								Mrps14	0.73967	10.4211	20.1681	7.09262e-06	0.000316637								Rpl32	-0.206457	12.4428	17.5721	2.76614e-05	0.00346057
Sp1	0.62502	10.3764	13.5165	0.000236475	0.0078769								Nsfl1c	0.739612	10.3399	19.2827	1.12724e-05	0.000450855								Oas3	-0.222176	10.2561	12.3057	0.000451584	0.0259403
Aqr	0.624877	10.3822	15.716	7.35991e-05	0.00309318								Rrm1	0.738411	10.367	14.9121	0.000112641	0.00304719								Rps19	-0.240846	13.5079	31.5207	1.97323e-08	5.8972e-06
Adss	0.621459	10.4064	16.093	6.03053e-05	0.00258496								Tipin	0.738355	10.3568	15.3444	8.95862e-05	0.00253647								Rps18	-0.265723	13.8691	40.0287	2.50259e-10	9.97237e-08
Ly6c	0.62114	10.4061	11.6261	0.000650336	0.0169418								Ccnb2	0.736027	10.3125	13.2157	0.000277619	0.00634162								Rpl7a	-0.274112	11.9134	21.8855	2.89417e-06	0.000486537
Klrk1	0.618556	10.2914	11.1822	0.000825869	0.0196148								Eif3i	0.732239	10.4381	20.0727	7.45544e-06	0.000330095								Slc7a3	-0.290863	10.2586	11.9231	0.000554423	0.0292404
Psmg2	0.617878	10.3218	15.0073	0.000107096	0.0042362								Smc2	0.731314	10.3717	15.8258	6.94475e-05	0.00208062								Rpl23a	-0.293834	12.3153	36.3895	1.6157e-09	5.4323e-07
Mbd2	0.616896	10.3304	13.4607	0.000243606	0.0080645								Pgk1	0.731017	10.4904	20.7039	5.36068e-06	0.000254077								Scml4	-0.301492	10.2599	12.9892	0.000313298	0.019828
Ppid	0.614947	10.4541	14.2133	0.000163214	0.00595262								Psma6	0.731014	10.8221	34.5459	4.16319e-09	5.33235e-07								Tmtc3	-0.338163	10.2695	10.543	0.00116632	0.0484494
Arid1a	0.612962	10.3655	14.1206	0.000171452	0.00614884								Fyn	0.730118	10.3283	19.3157	1.10792e-05	0.000448123								Zbtb32	-0.35509	10.2654	11.0062	0.000908067	0.0403714
Dkc1	0.612745	10.4456	13.1044	0.000294601	0.00948984								Cct3	0.727698	10.4915	20.5265	5.88115e-06	0.000272738								MGC108823	-0.36992	10.5315	11.12	0.000854008	0.0387691
Nop10	0.611726	10.4559	15.0843	0.000102816	0.00409701								Ppp4c	0.727694	10.382	18.6421	1.57697e-05	0.000595542								Cd79b	-0.376551	10.6935	10.4925	0.0011986	0.0492203
Stat2	0.609892	10.3463	13.5401	0.000233515	0.0078512								Smarcc1	0.727338	10.3763	16.9814	3.77469e-05	0.0012496								Ero1b	-0.384489	10.2674	14.3242	0.000153872	0.0120328
Cwf19l1	0.605757	10.3266	14.6283	0.000130937	0.00496039								Paics	0.727326	10.5216	19.5652	9.72247e-06	0.000403877								Snx2	-0.38661	10.7995	14.5641	0.000135471	0.0111262
Acin1	0.605716	10.4986	17.6996	2.58679e-05	0.00129448								Nifk	0.726598	10.42	18.2934	1.89358e-05	0.00069296								Egr2	-0.392626	10.2859	12.3179	0.00044864	0.0259403
Hint1	0.602928	11.0806	26.7755	2.28513e-07	1.90587e-05								Fkbp3	0.726402	10.9499	28.2011	1.09344e-07	9.04948e-06								Cep63	-0.421549	10.2868	11.0345	0.000894319	0.0399252
Knl1	0.599533	10.36	10.5761	0.00114561	0.0250521								Psma2	0.726142	10.6066	27.809	1.33898e-07	1.06712e-05								Tbca	-0.427881	10.6838	18.4807	1.71632e-05	0.00239706
Otub1	0.598889	10.3196	15.6745	7.52309e-05	0.00312657								Timm10	0.724304	10.3242	18.8727	1.39735e-05	0.000538855								Rmnd1	-0.430399	10.2851	10.564	0.00115311	0.0482736
Vcp	0.598374	10.5115	18.2016	1.98715e-05	0.00101808								Kif11	0.723697	10.2997	15.4881	8.30282e-05	0.00242745								Trafd1	-0.448972	10.2991	11.0833	0.000871074	0.039363
Hmg1l1	0.595169	10.7846	16.5725	4.68247e-05	0.00214987								Hist2h2ab	0.722217	10.3322	11.0553	0.000884347	0.0155979								Ms4a1	-0.451173	11.0525	18.3783	1.81105e-05	0.00245654
Rap1a	0.594694	10.5198	16.5298	4.78921e-05	0.00218134								Tardbp	0.721927	10.3952	18.7446	1.49447e-05	0.000572208								Adar	-0.460164	10.2876	13.4233	0.000248519	0.017036
Stat3	0.594436	10.364	14.1627	0.000167663	0.00603485								Nudcd2	0.721104	10.3486	15.5072	8.21907e-05	0.00240951								Sp110	-0.462343	10.4572	12.6385	0.000377877	0.0228403
Ndufb11	0.589592	10.397	13.7917	0.000204236	0.00708829								Hnrnpa2b1	0.720463	11.2923	46.5887	8.75658e-12	2.0936e-09								Nr4a3	-0.462833	10.2992	15.0086	0.000107021	0.00968276
Oas1b	0.588777	10.2769	19.2771	1.13056e-05	0.000633524								Ndufab1	0.719685	10.4738	18.8289	1.42985e-05	0.000549419								Ddx58	-0.476184	10.2882	11.8617	0.000572994	0.0296387
Lsm4	0.586973	10.3964	13.2589	0.000271296	0.00879177								Usp25	0.71881	10.4913	19.3735	1.0749e-05	0.000437208								Fosb	-0.476337	10.5385	12.3101	0.000450506	0.0259403
Vrk1	0.585835	10.3613	13.0152	0.00030897	0.0097771								Fubp1	0.717932	10.4695	19.9649	7.88771e-06	0.000344975								Cd69	-0.479815	10.8629	15.7558	7.20677e-05	0.00731487
Was	0.582561	10.4119	13.5874	0.000227707	0.0077041								Mrps26	0.716151	10.3212	18.3587	1.82983e-05	0.000676532								Cmpk2	-0.480389	10.2666	24.1037	9.12869e-07	0.00019258
Ccdc82	0.578306	10.4194	13.9271	0.000190041	0.00668186								Snrnp40	0.714701	10.3329	16.8333	4.08115e-05	0.00133869								Mier3	-0.485162	10.287	14.9507	0.000110356	0.00973111
Sgo2	0.578098	10.2927	15.6016	7.81883e-05	0.00323549								Gapdh	0.713983	10.5526	22.0666	2.63348e-06	0.000136219								LOC100302372	-0.489027	10.4938	13.2722	0.000269368	0.0178551
Gbp5	0.57743	10.2993	13.022	0.000307857	0.0097706								Bub3	0.712823	10.3657	18.3313	1.85628e-05	0.000681628								Fos	-0.498995	10.684	12.2776	0.000458427	0.0260595
C1qbp	0.575579	10.6035	17.6094	2.71245e-05	0.00134234								Hint1	0.710731	11.0806	34.8123	3.63076e-09	4.88292e-07								Rilpl2	-0.502719	10.5595	14.6468	0.000129658	0.0107307
Sptbn1	0.573111	10.4172	12.8908	0.000330199	0.0101503								Dhfr	0.709434	10.2947	19.6905	9.1054e-06	0.00038875								Nr4a1	-0.506787	10.405	11.4614	0.000710558	0.034129
Snrpa1	0.56932	10.3704	12.5999	0.000385766	0.0114338								Cks1b	0.709219	10.3304	15.3208	9.07101e-05	0.00256155								Btg2	-0.509744	10.6419	14.6525	0.000129261	0.0107307
Ubd	0.568879	10.2924	19.8321	8.45504e-06	0.000499823								Sae1	0.706842	10.3304	16.8059	4.14049e-05	0.00135403								Oas1b	-0.51935	10.2769	18.4938	1.70456e-05	0.00239706
Nup88	0.56868	10.3499	11.4203	0.000726473	0.018177								Casp1	0.706772	10.3597	15.9736	6.42304e-05	0.00194663								Slc38a2	-0.519759	10.3789	13.9108	0.000191696	0.0140303
Psmd1	0.568365	10.3998	13.3513	0.000258242	0.00844507								Lsm4	0.70637	10.3964	17.3263	3.14795e-05	0.0010718								Ifnar1	-0.528722	10.3105	14.3978	0.000147974	0.011793
Aldoa	0.568091	10.4975	14.5854	0.000133947	0.00505663								Jtb	0.706144	10.3592	17.7743	2.4872e-05	0.000874504								Hsh2d	-0.533374	10.2843	16.4953	4.87697e-05	0.00524713
Mdh2	0.567954	10.3856	12.281	0.00045759	0.0130589								Lap3	0.705589	10.3733	17.8499	2.39038e-05	0.000848782								Fcrla	-0.539884	10.5427	16.6896	4.40213e-05	0.00478703
Caprin1	0.566552	10.473	14.6548	0.000129105	0.00490828								Actb	0.705429	12.2151	62.2017	3.10015e-15	1.15016e-12								Samhd1	-0.547881	10.3305	13.1251	0.000291369	0.018999
Med1	0.565557	10.3409	12.7325	0.00035935	0.0108188								Lars	0.705005	10.3599	16.6816	4.42084e-05	0.00143697								Rheb	-0.549338	10.3859	13.9352	0.000189217	0.0139437
Nop16	0.565193	10.4271	12.8336	0.000340457	0.0104358								Ddx39a	0.701581	10.3842	16.3941	5.14446e-05	0.00162792								Jmjd1c	-0.577103	10.4519	15.8517	6.85057e-05	0.00701955
Ndufa13	0.565083	10.6638	20.956	4.69951e-06	0.000292266								Hnrnpk	0.701267	10.9159	40.6852	1.78836e-10	3.56314e-08								Mitd1	-0.577763	10.3224	15.8766	6.76088e-05	0.00699426
Hspa14	0.563956	10.3543	11.4157	0.000728243	0.018179								Mad2l1	0.700051	10.3139	15.5969	7.83845e-05	0.00231686								Tent5a	-0.579188	10.2786	26.6621	2.42332e-07	6.06338e-05
Ccnd2	0.563846	10.4517	9.48406	0.00207265	0.0385141								Daxx	0.699723	10.3245	16.6133	4.58292e-05	0.00148027								RGD1309362	-0.591624	10.5501	24.0366	9.45222e-07	0.00019557
Zc3h7a	0.563802	10.3761	12.0364	0.000521722	0.0145044								Ankle2	0.697977	10.3127	16.915	3.90924e-05	0.00129017								Oasl2	-0.595061	10.3235	14.9202	0.000112153	0.00973111
Hsh2d	0.563134	10.2843	14.5238	0.000138401	0.00518868								Tfdp1	0.69788	10.328	16.1075	5.98465e-05	0.00185025								Slamf9	-0.609467	10.2834	22.0672	2.6327e-06	0.000456859
Dcaf13	0.563115	10.3125	12.9282	0.000323666	0.0100645								C1qbp	0.696134	10.6035	22.9981	1.62163e-06	8.99334e-05								Oasl	-0.610378	10.2763	23.5513	1.21629e-06	0.000229581
Slc25a5	0.563021	11.0342	26.7952	2.26201e-07	1.90132e-05								Nampt	0.69503	10.4016	16.0718	6.0987e-05	0.0018694								Dnaaf2	-0.612627	10.3895	16.0003	6.33319e-05	0.00661542
G3bp1	0.562415	10.5567	14.7955	0.000119821	0.00460411								Vars	0.693482	10.337	15.4718	8.37453e-05	0.00243265								Parp14	-0.617362	10.3856	18.275	1.912e-05	0.00253966
Psma7	0.561895	10.9042	23.2262	1.44023e-06	0.000101277								Psmd14	0.692887	10.3658	16.4585	4.97265e-05	0.00158286								Rn5-8s	-0.623005	10.3324	14.9266	0.000111776	0.00973111
Mcm4	0.561333	10.3588	9.94761	0.00161059	0.0325109								Psmb10	0.69257	10.4699	20.2311	6.86293e-06	0.000310857								Tob1	-0.623916	10.3499	16.8847	3.97209e-05	0.0044985
Pa2g4	0.561214	10.5741	13.2019	0.000279661	0.00903567								Wdr43	0.691854	10.5754	20.0504	7.54289e-06	0.000331241								Rps14	-0.624351	11.3762	55.0281	1.18822e-13	6.08763e-11
Eloc	0.561042	10.6167	16.7582	4.24594e-05	0.00199485								Ppp1r7	0.691684	10.3328	17.0245	3.68997e-05	0.00123293								Lax1	-0.645553	10.3927	16.9752	3.78704e-05	0.00442878
Gtf2f2	0.560118	10.3307	11.9865	0.000535872	0.0147832								Eif3b	0.691258	10.3712	17.7282	2.54819e-05	0.000888617								Plscr2	-0.654347	10.278	24.8966	6.04893e-07	0.000135584
Nt5c	0.559571	10.3755	12.6094	0.000383807	0.0114071								Knl1	0.689797	10.36	10.4567	0.00122202	0.0201653								Vps54	-0.65474	10.3259	19.2963	1.11925e-05	0.0016496
Ddx58	0.558464	10.2882	12.9817	0.000314557	0.00988074								Lsm5	0.689774	10.7371	27.7919	1.35088e-07	1.06869e-05								Zbp1	-0.673622	10.2839	25.3097	4.88257e-07	0.000111769
Luc7l2	0.556926	10.4396	12.5541	0.000395346	0.0116217								Hist2h3c2	0.688465	10.2927	16.6082	4.59531e-05	0.00148027								Shisa5	-0.67983	10.3817	22.0131	2.70802e-06	0.00046247
Stoml2	0.556855	10.3443	12.3256	0.000446792	0.0127847								Luc7l2	0.685848	10.4396	17.3104	3.17448e-05	0.00107742								LOC100911498	-0.691528	10.4552	17.7777	2.48274e-05	0.00314256
Pold1	0.556403	10.2973	15.5265	8.13581e-05	0.00335376								Eif1ad	0.684368	10.3301	17.0578	3.62582e-05	0.00121527								Sell	-0.691672	10.5632	25.4099	4.63531e-07	0.000108416
Abce1	0.554375	10.4071	11.6709	0.000634848	0.016741								Tmem97	0.683038	10.3268	12.8193	0.00034307	0.00745674								Ackr3	-0.696704	10.3547	23.9431	9.92255e-07	0.000197698
Tmem126a	0.552979	10.3224	12.6972	0.000366201	0.0109443								Mx1	0.682578	10.5319	19.6736	9.18596e-06	0.000388782								Dhx58	-0.700988	10.2733	37.4714	9.27637e-10	3.32682e-07
Haus3	0.551595	10.3057	14.1621	0.000167713	0.00603485								Hspd1	0.682174	10.7292	19.4077	1.05579e-05	0.000431912								Sp100	-0.747323	10.4232	29.5541	5.43769e-08	1.4626e-05
Eif2s3	0.550263	10.5957	17.5289	2.82972e-05	0.00138386								Nme2	0.68106	10.7588	26.97	2.06637e-07	1.55469e-05								Hes1	-0.788261	10.6585	29.6467	5.18412e-08	1.43015e-05
Sap18	0.54806	10.4823	13.4038	0.00025111	0.00823687								Ssrp1	0.681053	10.4259	18.0278	2.17701e-05	0.000783361								Epsti1	-0.85091	10.3678	34.5451	4.16487e-09	1.35787e-06
Wdr75	0.547854	10.3699	10.9921	0.00091499	0.0212163								Hmgn2	0.679935	10.8244	20.196	6.99004e-06	0.000313358								Oas1a	-0.869608	10.281	50.428	1.23617e-12	5.7826e-10
RT1-CE4	0.546948	10.2998	13.6721	0.000217665	0.00743446								Rars	0.679691	10.3799	15.4299	8.56226e-05	0.00245657								Ms4a4c	-0.87923	10.3215	31.247	2.27199e-08	6.60657e-06
Lyar	0.546183	10.4915	11.5886	0.000663565	0.0171618								Nolc1	0.679431	10.4563	16.5682	4.69307e-05	0.00150724								Ifit2	-0.890223	10.3539	27.0035	2.03089e-07	5.20246e-05
Npm1	0.54598	11.5991	33.3907	7.53844e-09	8.91276e-07								Spcs1	0.679162	10.5344	19.6359	9.36922e-06	0.000393002								RT1-T24-3	-0.899057	10.3666	36.9035	1.24124e-09	4.30789e-07
Tyms	0.545532	10.3002	12.4293	0.000422643	0.0122567								Pkm	0.676919	10.4816	14.8969	0.000113549	0.00306183								Eif2ak2	-0.984587	10.3436	43.8362	3.57035e-11	1.53654e-08
RGD1597339	0.544865	10.438	11.8248	0.000584478	0.0157604								G3bp1	0.674848	10.5567	21.4426	3.64589e-06	0.00017843								Ifih1	-1.02342	10.3381	40.2647	2.2178e-10	9.17742e-08
Naa35	0.544605	10.3333	11.4476	0.000715874	0.0179955								Gtf2f1	0.674708	10.3012	19.6677	9.21455e-06	0.000388782								LOC100911177	-1.09767	10.5803	81.1888	2.05148e-19	1.16168e-16
H2afy	0.543661	10.5546	12.1475	0.000491532	0.0138078								Incenp	0.672997	10.2915	18.6414	1.57756e-05	0.000595542								Ifi27l2b	-1.14609	10.4795	33.9153	5.75641e-09	1.82156e-06
Selenoh	0.543082	10.5996	14.2192	0.000162705	0.00595262								Spn	0.672664	10.2916	15.4391	8.52072e-05	0.00245657								Isg20	-1.33521	10.315	79.212	5.57902e-19	3.00123e-16
Sephs2	0.542311	10.3739	11.6419	0.000644831	0.0168801								Caprin1	0.671341	10.473	18.9563	1.33745e-05	0.000519482								Retnlg	-1.34265	10.3489	11.8121	0.000588474	0.0297249
Pkm	0.54226	10.4816	10.4337	0.00123736	0.0266789								Rtp4	0.670918	10.3755	28.8699	7.74051e-08	6.71614e-06								Ifi44	-1.49535	10.3324	94.2018	2.84937e-22	1.91602e-19
Set	0.541005	10.7088	15.3827	8.77895e-05	0.00357775								Ghitm	0.669184	10.5133	19.37	1.07687e-05	0.000437208								Rtp4	-1.49988	10.3755	100.922	9.56765e-24	6.86256e-21
Cnot9	0.540919	10.3223	11.9474	0.000547241	0.0149057								Sf3a1	0.66614	10.3267	15.311	9.11826e-05	0.00256815								Usp18	-1.57388	10.3351	120.78	4.27011e-28	3.28158e-25
Sf3b2	0.54062	10.4882	12.9197	0.000325142	0.0100813								Gbp4	0.665488	10.3488	16.206	5.6814e-05	0.00177177								Irf7	-1.93899	10.4503	168.765	1.37681e-38	1.23442e-35
Naa25	0.540581	10.2897	14.3237	0.000153917	0.00569069								Abce1	0.664024	10.4071	15.3483	8.94017e-05	0.00253647								Slfn4	-2.02452	10.6247	196.038	1.52908e-44	1.82793e-41
Ppat	0.539258	10.3262	11.8648	0.000572051	0.015503								Set	0.663846	10.7088	21.6985	3.19045e-06	0.000158185								Mx2	-2.076	10.4225	197.656	6.78217e-45	9.12117e-42
Cct6a	0.53913	10.5906	12.8085	0.000345047	0.0105166								Tra2b	0.663464	10.8427	32.1352	1.43807e-08	1.56285e-06								Mx1	-2.37734	10.5319	263.571	2.85831e-59	6.15052e-56
Psmb10	0.538817	10.4699	13.7262	0.000211488	0.00729296								Parp14	0.661948	10.3856	14.509	0.000139491	0.00367838								Isg15	-2.39417	10.5263	200.149	1.93823e-45	2.97906e-42
Spdl1	0.538574	10.2816	14.6897	0.000126734	0.00483521								Dnpep	0.661374	10.2983	17.58	2.75477e-05	0.00094692								Ifit3	-2.47543	10.4743	205.849	1.10548e-46	1.98231e-43
Pgam1	0.537779	10.4127	11.0838	0.000870835	0.020457								Ppil3	0.661355	10.317	15.3478	8.94263e-05	0.00253647								Ifi27	-2.76943	10.4386	299.073	5.24532e-67	1.41086e-63
Ubr7	0.537531	10.3125	12.7114	0.000363437	0.010892								Snx3	0.65997	10.4395	16.3378	5.29952e-05	0.00167207								Phf11b	-2.77647	10.5961	357.332	1.07292e-79	5.77179e-76
Rfc2	0.537231	10.3036	14.0828	0.00017494	0.00623521								Atp5me	0.659666	10.7394	23.9381	9.94809e-07	5.94619e-05								Phf11	-2.80258	10.7231	404.392	6.09197e-90	6.55435e-86
Mthfd1	0.536437	10.3335	12.1169	0.000499667	0.0139998								Trappc2l	0.659398	10.3032	17.8303	2.41509e-05	0.000854737
Ccnl2	0.535875	10.34	11.9586	0.000543946	0.0148547								Sephs2	0.658577	10.3739	15.1135	0.000101236	0.00281446
Ythdf2	0.535097	10.3818	11.023	0.000899873	0.0210016								Ubap2l	0.658379	10.4525	16.2966	5.41607e-05	0.00169888
Cks1b	0.534808	10.3304	11.7327	0.000614124	0.0163145								Las1l	0.657985	10.2968	15.4407	8.5134e-05	0.00245657
Cdk4	0.532406	10.3382	11.9292	0.000552622	0.0150143								Uba2	0.65737	10.3366	14.0542	0.000177621	0.00444015
Kpna2	0.530544	10.3506	10.3971	0.00126211	0.0271039								Kif22	0.656327	10.2866	18.2733	1.91369e-05	0.000697945
Timm13	0.530335	10.5404	13.8433	0.000198701	0.00691853								Sp140	0.65592	10.3901	15.0357	0.000105499	0.00289557
Hdgf	0.530098	10.4366	10.7031	0.00106959	0.0236298								Ppig	0.652511	10.3905	13.9293	0.000189821	0.00467343
Chordc1	0.529212	10.4267	11.0639	0.000880261	0.0205885								Ywhae	0.652268	10.6142	19.708	9.02247e-06	0.00038875
Cab39l	0.528695	10.3256	10.5366	0.00117036	0.0254896								Cep57	0.652042	10.323	12.8413	0.000339054	0.00742949
Aurkaip1	0.528315	10.3768	11.0766	0.000874217	0.0204917								Vcp	0.651432	10.5115	19.2877	1.12427e-05	0.000450855
Smarca4	0.527853	10.3808	11.11	0.000858641	0.0202969								RT1-CE11	0.651353	10.3582	15.3716	8.83043e-05	0.00252677
Ubap2l	0.527476	10.4525	11.5542	0.000675974	0.0173575								Hscb	0.650625	10.3272	14.4902	0.00014089	0.00370621
Osbpl8	0.527418	10.3369	10.4788	0.00120751	0.0261928								Ggps1	0.647378	10.3119	15.6503	7.62019e-05	0.00225856
Utp3	0.52667	10.4096	10.9384	0.000941896	0.0216999								Mif	0.646606	10.4655	15.2071	9.63381e-05	0.00269922
Tmbim4	0.5254	10.4363	11.7654	0.000603406	0.0161897								Rpn2	0.64609	10.3441	13.8226	0.000200906	0.00492379
Cdca8	0.524481	10.301	11.6605	0.000638415	0.0167529								Cox8a	0.645949	10.5724	20.2273	6.87648e-06	0.000310857
Rbm22	0.524386	10.3865	11.2744	0.000785838	0.0189457								Utp3	0.64567	10.4096	14.2738	0.000158046	0.00404754
Plscr2	0.524029	10.278	10.8993	0.000962007	0.0220218								Supt16h	0.644759	10.6072	17.8842	2.34766e-05	0.000836373
Fndc3a	0.523929	10.298	12.6507	0.00037542	0.0111888								Snrpd1	0.644595	10.4172	15.5238	8.14749e-05	0.00240161
Slc25a4	0.523438	10.8458	16.1137	5.96497e-05	0.00257845								Atp5mc3	0.644286	10.4008	15.7745	7.13581e-05	0.00212671
Atp5if1	0.522981	10.7476	19.5451	9.82528e-06	0.000571406								Otub1	0.642617	10.3196	14.2019	0.000164203	0.00417649
Rbm42	0.522135	10.3198	11.7523	0.000607685	0.0162639								Rpia	0.642595	10.4121	12.9898	0.000313199	0.0069911
Plk4	0.521493	10.3063	11.2582	0.000792734	0.019038								Sf3a3	0.642589	10.3974	14.6391	0.000130186	0.00344993
Eif3k	0.521003	10.3865	11.6023	0.000658703	0.0170771								Ndufs7	0.641759	10.3224	14.924	0.000111929	0.00304102
Fam111a	0.520825	10.2924	14.4359	0.000145012	0.00539857								RT1-CE4	0.641221	10.2998	17.1498	3.45437e-05	0.00116507
Arpc5l	0.520565	11.0436	29.4927	5.61272e-08	5.39172e-06								Sri	0.641079	10.6137	21.8688	2.91945e-06	0.000147466
Nop14	0.520404	10.3221	10.4713	0.00121241	0.026246								Srsf6	0.640119	10.5792	22.1339	2.54274e-06	0.000132161
Erap1	0.519467	10.3372	9.88441	0.00166685	0.033272								Suv39h1	0.639835	10.2773	23.6805	1.13729e-06	6.68638e-05
Slbp	0.519373	10.4272	10.1552	0.00143895	0.0300032								Pkib	0.639598	10.8492	25.4567	4.52425e-07	3.02338e-05
Rnps1	0.518906	10.4981	11.5588	0.000674309	0.0173562								Alyref	0.639484	10.3855	14.0889	0.000174366	0.00439151
Hist2h3c2	0.517917	10.2927	14.9798	0.00010867	0.00428269								Phf5a	0.637941	10.3202	14.8287	0.000117729	0.00315872
Aspm	0.517041	10.2845	12.819	0.000343112	0.0104873								Nop56	0.637924	10.5764	16.0805	6.07074e-05	0.00186614
Adar	0.516374	10.2876	13.417	0.000249358	0.0082044								Wars	0.636726	10.2964	15.1911	9.71615e-05	0.00271522
Supt16h	0.516347	10.6072	12.3514	0.000440667	0.012643								Nxt1	0.636385	10.3139	13.5142	0.00023677	0.00555116
Kif15	0.515176	10.2938	13.9496	0.000187774	0.00664559								Ppa1	0.635437	10.3878	13.5937	0.000226943	0.00539002
Ssr2	0.513488	10.3957	10.3904	0.0012667	0.0271482								Snrpb	0.635251	10.4698	16.6114	4.58739e-05	0.00148027
Hnrnpa2b1	0.512126	11.2923	25.3677	4.7378e-07	3.66719e-05								Kars	0.634883	10.3366	14.9107	0.000112723	0.00304719
Bbx	0.511591	10.3075	10.3639	0.00128501	0.0273909								Timm10b	0.634563	10.3567	13.7384	0.000210109	0.00507991
Banf1	0.510601	10.4721	11.7349	0.000613375	0.0163145								Jagn1	0.634264	10.3251	12.8961	0.000329273	0.00725953
Carnmt1	0.51003	10.3347	9.85835	0.00169063	0.0335599								Vdac1	0.633654	10.3135	13.1973	0.000280355	0.00637705
Eif2s1	0.509427	10.6978	14.3359	0.000152923	0.00567344								Znrd2	0.633612	10.2879	16.9932	3.75135e-05	0.001247
Dnmt1	0.50939	10.3309	10.0501	0.0015234	0.0312792								U2af1	0.633119	10.5457	16.9912	3.75526e-05	0.001247
Psmd11	0.507088	10.3956	10.284	0.00134187	0.0284758								Brix1	0.631389	10.3987	13.475	0.000241764	0.00563016
Ptges3	0.506641	10.6165	11.1839	0.000825094	0.0196148								RGD1560010	0.63029	10.2816	17.1969	3.36977e-05	0.00114011
Cops2	0.506435	10.4406	10.704	0.00106902	0.0236298								Tnfaip8	0.630195	10.5	17.0883	3.5681e-05	0.00119966
Cox7b	0.50603	10.8808	18.8817	1.39084e-05	0.00075576								Xpo1	0.628595	10.3756	12.5601	0.000394072	0.00823952
Selenos	0.506022	10.5185	11.3757	0.000744126	0.0184047								Ndufb8	0.628052	10.5511	18.5678	1.63963e-05	0.000614661
Vdac3	0.505691	10.399	10.6347	0.00110985	0.0244189								Ankrd49	0.62711	10.2859	19.2504	1.14649e-05	0.000455169
Ipo7	0.505324	10.4439	10.8399	0.000993353	0.0224056								Fam111a	0.626901	10.2924	12.2815	0.000457474	0.00926924
Calr	0.505052	10.4207	9.57617	0.0019712	0.0374701								Snrpa1	0.626795	10.3704	13.5256	0.000235334	0.00554295
Snrnp40	0.504227	10.3329	10.0995	0.00148307	0.0306854								Coa3	0.626622	10.3375	13.481	0.000240991	0.0056255
Vars	0.504027	10.337	10.1796	0.00142002	0.0297817								Oasl2	0.622277	10.3235	16.0197	6.26868e-05	0.00191062
Utp4	0.503222	10.3001	11.5049	0.000694111	0.0176912								Selenot	0.622263	10.3921	13.5383	0.000233746	0.0055272
Nip7	0.503157	10.3671	9.76001	0.00178349	0.035144								Hadha	0.620931	10.3713	12.8198	0.000342968	0.00745674
Imp3	0.502944	10.3082	11.3001	0.000775015	0.0188651								Trip13	0.620254	10.2904	12.5032	0.000406251	0.00842169
Kif20b	0.502735	10.2981	11.5011	0.000695544	0.0176912								Txndc9	0.619174	10.3595	12.9149	0.000325968	0.00721381
Atp13a1	0.502037	10.302	11.281	0.000783024	0.0189457								Brca1	0.618816	10.2775	25.7673	3.85156e-07	2.69084e-05
Lsm5	0.502002	10.7371	16.5235	4.80507e-05	0.00218134								Cdkn2aipnl	0.618562	10.3288	13.75	0.000208826	0.00506027
Erh	0.501641	10.7709	16.1987	5.70325e-05	0.00248426								Naa50	0.618036	10.5149	14.4695	0.000142446	0.00372891
Cenpm	0.500825	10.2804	12.7292	0.00035999	0.0108188								Sap18	0.617908	10.4823	16.1078	5.98364e-05	0.00185025
Znrd2	0.500337	10.2879	14.9158	0.000112417	0.00436641								Sdhc	0.6172	10.3638	12.7837	0.00034965	0.00756918
Trap1	0.500264	10.3036	11.3051	0.000772942	0.0188573								Ssb	0.616528	10.6482	19.2602	1.14058e-05	0.000454501
Zw10	0.500037	10.2787	21.3142	3.89825e-06	0.0002481								Tpm4	0.616455	10.4852	13.1326	0.000290195	0.00653182
Trim5	0.498908	10.3672	9.96834	0.00159255	0.0322678								Aqr	0.615529	10.3822	13.8061	0.000202679	0.0049278
Mrps9	0.498604	10.3104	11.2853	0.000781252	0.0189457								Eif3m	0.612971	10.6694	23.378	1.33095e-06	7.65761e-05
Calm1	0.498072	11.6104	33.6646	6.5482e-09	7.82801e-07								Atp5if1	0.612415	10.7476	22.9135	1.69457e-06	9.34971e-05
Snrnp70	0.497681	10.44	9.84406	0.00170381	0.0337594								Nup153	0.612244	10.3649	12.6582	0.00037392	0.00796635
Brd3	0.497332	10.3008	11.4873	0.000700716	0.0177807								Nop14	0.612243	10.3221	12.734	0.000359073	0.00771111
Prdx2	0.497149	10.5503	11.9611	0.000543224	0.0148547								Psma3	0.612074	10.4821	15.8683	6.79075e-05	0.00204083
Pebp1	0.495904	10.4109	9.52564	0.00202621	0.0379791								Zfp207	0.611983	10.4362	13.0743	0.000299371	0.00671028
Oxa1l	0.494943	10.3278	9.47031	0.00208824	0.0386402								Rad21	0.611809	10.3838	11.8345	0.000581419	0.0111905
Ywhae	0.494515	10.6142	12.4091	0.000427246	0.0123155								Ik	0.611353	10.4253	14.1577	0.000168107	0.00426571
Srsf10	0.493612	10.4488	9.63848	0.00190543	0.0368052								Hirip3	0.611268	10.2893	13.5247	0.000235443	0.00554295
Tkt	0.493013	10.4688	10.2327	0.00137972	0.0291639								Syncrip	0.6112	10.4689	13.9205	0.000190708	0.00468454
Naa20	0.492897	10.3403	9.32943	0.00225502	0.0408448								Lsm8	0.610984	10.411	12.8364	0.000339948	0.00743395
Eed	0.492481	10.3458	9.69581	0.00184688	0.0358675								Wdr12	0.610583	10.3805	12.101	0.000503952	0.00998531
Rbm26	0.492424	10.405	9.06905	0.00259972	0.0446098								Gemin6	0.610392	10.3024	14.0854	0.000174697	0.00439151
Eprs	0.492179	10.4769	10.071	0.00150624	0.0310453								Nln	0.608766	10.3514	12.6622	0.000373118	0.00796502
Sf3a3	0.492169	10.3974	9.70894	0.00183374	0.0358061								Mrpl41	0.607663	10.3892	11.519	0.00068888	0.0127787
Lsm7	0.491669	10.6555	14.1673	0.000167254	0.00603485								Brca2	0.607092	10.304	10.7423	0.00104715	0.0177143
Tpst1	0.491231	10.3189	10.2253	0.00138524	0.0292231								Eif3c	0.606979	10.6274	19.5675	9.71091e-06	0.000403877
Srsf2	0.490952	10.6172	12.1733	0.000484784	0.0136539								Dpp8	0.606972	10.2979	14.7744	0.000121172	0.00323496
Usp1	0.490794	10.4677	9.44777	0.00211406	0.0389473								Nans	0.606841	10.3193	12.4465	0.000418785	0.00863162
Ermp1	0.490314	10.3105	10.2023	0.00140268	0.0294754								Mrpl35	0.605981	10.3511	11.5015	0.000695396	0.0128774
Sgk1	0.48977	10.28	12.9601	0.000318198	0.00992317								Naa15	0.604958	10.3734	12.5585	0.0003944	0.00823952
Spcs1	0.489229	10.5344	10.8784	0.000972939	0.0221776								Mrpl54	0.604453	10.5873	17.7253	2.55212e-05	0.000888617
Snrpb	0.489109	10.4698	10.4585	0.00122086	0.026376								Siva1	0.604446	10.3643	10.009	0.00155779	0.0244675
Mtf2	0.488839	10.3102	9.53808	0.00201252	0.0379207								Spcs2	0.603049	10.916	23.0312	1.59396e-06	8.93201e-05
Cdk2	0.488407	10.2824	15.9582	6.4756e-05	0.00275379								Trnau1ap	0.599933	10.3049	14.0651	0.000176594	0.00442885
Nob1	0.487979	10.3341	9.23518	0.00237409	0.0422895								Rbbp7	0.598353	10.5821	16.0626	6.12816e-05	0.00187309
Rpa2	0.487966	10.2988	10.7627	0.00103567	0.0231346								Yae1	0.596318	10.2965	16.2446	5.5669e-05	0.00174111
Cops5	0.48741	10.3263	9.53208	0.00201911	0.0379784								Cops5	0.59602	10.3263	12.4364	0.000421046	0.00866163
Nmt1	0.486451	10.3553	9.58336	0.00196349	0.0373898								Srm	0.595917	10.3254	12.368	0.000436766	0.00891683
Fubp1	0.485237	10.4695	9.93711	0.0016198	0.032518								Pold3	0.594971	10.3253	12.2307	0.000470099	0.00947153
Cmc1	0.484978	10.3348	9.09202	0.00256727	0.0443495								Hadhb	0.594751	10.3107	13.21	0.000278457	0.0063473
Fermt3	0.484539	10.4123	9.55816	0.00199062	0.0376399								Mrpl18	0.594112	10.3707	11.6861	0.000629694	0.0118235
Hnrnpr	0.48446	10.4064	9.29072	0.00230318	0.0413687								Ppib	0.592933	10.4868	14.5819	0.000134201	0.00354758
Lgals9	0.483927	10.2943	9.9478	0.00161042	0.0325109								Hmg1l1	0.592273	10.7846	15.2959	9.1915e-05	0.00258202
Ndufs2	0.482238	10.3361	9.13302	0.00251037	0.043563								Mrpl55	0.590936	10.3413	10.6543	0.00109813	0.0184894
Emc9	0.481973	10.3064	9.07844	0.00258641	0.0445235								Psmd7	0.590793	10.3891	12.3722	0.000435774	0.00891349
Ndufs8	0.481768	10.4004	9.3438	0.00223741	0.040594								Cct4	0.589167	10.6636	19.6821	9.14563e-06	0.000388782
Prpf38a	0.481286	10.3444	9.08853	0.00257218	0.0443495								Umps	0.589062	10.3323	11.6882	0.000628979	0.0118235
Ndufs1	0.481158	10.299	10.4852	0.00120338	0.0261558								Fkbp2	0.588226	10.3395	11.7992	0.000592572	0.0113645
Psmc5	0.481096	10.436	9.73491	0.00180801	0.0354971								Cdv3	0.587894	10.4348	13.6215	0.000223607	0.00534215
Nsmce4a	0.480529	10.3221	9.3525	0.00222682	0.0404701								Mbd2	0.587803	10.3304	12.9674	0.000316962	0.00706045
Ogfr	0.480332	10.335	9.17745	0.00245015	0.0429343								Rnaseh2a	0.58626	10.2921	15.515	8.18522e-05	0.00240614
Nsd3	0.480203	10.337	9.18281	0.00244299	0.0429343								Mrpl50	0.585888	10.3237	10.2924	0.00133581	0.0216276
Kif23	0.477864	10.3001	8.99944	0.00270063	0.0457576								Cenpk	0.585279	10.2907	12.6878	0.000368048	0.00787243
Thrap3	0.477663	10.5027	10.8908	0.000966417	0.0220757								Ndufb6	0.585246	10.4823	14.2578	0.000159399	0.00406391
S100pbp	0.477549	10.2863	13.9815	0.000184615	0.00655534								Selenoh	0.583652	10.5996	15.0037	0.0001073	0.00293752
Slamf9	0.477517	10.2834	9.26884	0.00233085	0.0417265								Capzb	0.583596	10.554	16.7396	4.28771e-05	0.00139792
Rnf216	0.474754	10.3151	9.21132	0.00240523	0.0426079								Mrpl57	0.582133	10.4045	12.4942	0.000408213	0.00844608
Dazap1	0.474704	10.3579	8.78907	0.00303041	0.0495504								Exosc9	0.581141	10.3353	12.3444	0.000442323	0.00899613
Psmb2	0.474402	10.5078	10.9189	0.000951887	0.0218832								Psmd11	0.581064	10.3956	11.9154	0.000556711	0.0108705
Brca1	0.472584	10.2775	16.5068	4.84753e-05	0.00219137								Ywhaq	0.580907	10.4908	13.4072	0.000250654	0.00581204
Morf4l2	0.47216	10.3223	9.03365	0.00265054	0.0451221								Hmmr	0.579139	10.293	11.2448	0.000798447	0.014511
Sumo2	0.471757	10.6838	13.0894	0.000296968	0.00952904								Psmd5	0.578752	10.3187	11.1456	0.000842296	0.0151543
G3bp2	0.471248	10.3373	9.22185	0.00239143	0.042528								Cdc25a	0.577985	10.3057	11.7435	0.000610549	0.0115446
Chrac1	0.471151	10.3438	8.93785	0.00279321	0.0468832								Rad23b	0.575675	10.4536	11.8421	0.00057907	0.0111653
Glrx3	0.46991	10.5262	10.7662	0.00103369	0.0231346								Mrpl22	0.573748	10.3828	10.7918	0.0010195	0.0174578
Prrc2c	0.469588	10.6295	11.777	0.000599682	0.0161299								Psmb2	0.573005	10.5078	15.0569	0.000104318	0.00287048
Psmb6	0.468807	10.5602	11.1875	0.000823497	0.0196148								Dbi	0.572886	10.4816	11.8826	0.000566614	0.0109998
Syncrip	0.468803	10.4689	9.07405	0.00259262	0.044559								Zfp110	0.572308	10.3037	11.0646	0.00087991	0.0155706
Cdc25a	0.468279	10.3057	11.1249	0.000851786	0.0201858								Rsl24d1	0.571691	10.3921	10.3913	0.00126612	0.0207654
Got2	0.468015	10.3281	9.0895	0.00257082	0.0443495								Lpcat3	0.571574	10.2941	12.0876	0.000507571	0.0100201
Gbp4	0.467871	10.3488	9.02059	0.00266955	0.0453023								Tbrg1	0.571374	10.3514	11.8852	0.000565816	0.0109998
Chmp2a	0.467584	10.3817	8.88689	0.00287225	0.0476608								Atp5f1a	0.570969	10.5046	13.818	0.000201395	0.00492457
Dnpep	0.467124	10.2983	11.3163	0.000768286	0.0188291								Utp4	0.570107	10.3001	12.9117	0.000326529	0.00721381
Kars	0.4667	10.3366	9.18215	0.00244387	0.0429343								Cstf2	0.569825	10.3056	11.7599	0.000605199	0.0114838
Bub1	0.465982	10.3139	9.31862	0.00226837	0.0409486								Cpne3	0.568616	10.3112	11.7694	0.000602137	0.0114798
Rab8a	0.46569	10.5028	10.6703	0.00108867	0.0240021								Pgp	0.567914	10.3285	10.3734	0.00127844	0.0208721
Ssrp1	0.464828	10.4259	9.24646	0.00235951	0.0420994								Slc25a5	0.567711	11.0342	25.3079	4.88707e-07	3.24568e-05
Cenpw	0.464123	10.3039	9.26341	0.00233778	0.041781								S100pbp	0.567638	10.2863	14.7594	0.000122134	0.00325257
Trmt112	0.462263	10.518	10.7963	0.00101703	0.0228831								Ak2	0.567442	10.4465	12.0126	0.000528433	0.0103748
Sf3a1	0.462124	10.3267	8.86953	0.0028997	0.0478496								Rad18	0.567151	10.2989	10.754	0.00104055	0.0176304
Glyr1	0.461428	10.3021	9.80046	0.00174468	0.0344423								Cdk4	0.566629	10.3382	11.4521	0.000714129	0.0131564
Cct2	0.460802	10.4751	9.20556	0.00241281	0.0426264								Spdl1	0.566446	10.2816	22.6966	1.89706e-06	0.000102634
Tnfaip8	0.46068	10.5	10.7931	0.00101877	0.0228831								Tnfrsf14	0.565506	10.3064	12.1387	0.000493854	0.00983958
Bag6	0.458876	10.2924	10.2679	0.00135367	0.0286696								Tmem11	0.565364	10.2943	14.7959	0.000119796	0.00320618
Ptpn6	0.457754	10.6491	12.5379	0.000398778	0.0116588								Mdh2	0.565229	10.3856	10.7647	0.00103452	0.0175653
Ppp5c	0.456494	10.3125	8.85588	0.00292146	0.0480611								Rpe	0.564363	10.3204	11.788	0.000596129	0.0114074
Jpt1	0.455696	10.5913	11.2713	0.000787132	0.0189457								Psmd4	0.562156	10.4297	12.8465	0.000338118	0.0074241
Ubr4	0.455004	10.2994	9.61686	0.00192799	0.0369754								Gmps	0.56139	10.3968	10.8814	0.000971337	0.0168016
Gas5	0.453412	11.0478	21.0665	4.43626e-06	0.000277499								Rad51	0.560812	10.2761	17.3828	3.05585e-05	0.00104374
Nudt5	0.453355	10.3041	9.50425	0.00204997	0.0381585								Mrps17	0.558237	10.3317	11.3718	0.000745658	0.0136206
Arhgap11a	0.452655	10.3012	10.0639	0.00151207	0.0311058								Capza1	0.557236	10.4726	12.1513	0.000490534	0.00979158
L3mbtl2	0.452537	10.2906	10.1644	0.00143178	0.0299117								Hspa9	0.556543	10.4811	12.092	0.000506385	0.0100151
Hnrnpdl	0.452305	10.4648	9.46858	0.00209021	0.0386402								Rab5if	0.55627	10.4946	13.3564	0.000257542	0.00593339
Dhfr	0.45136	10.2947	9.59308	0.00195312	0.0372581								Pum3	0.556265	10.3563	10.8378	0.000994483	0.0171469
Hspe1	0.449928	10.7653	11.3812	0.000741921	0.0183925								Tubgcp5	0.555594	10.3248	8.50935	0.00353327	0.0447228
Snrpf	0.448998	10.4176	8.95552	0.00276633	0.0465045								Utp15	0.55504	10.2797	13.54	0.000233532	0.0055272
Msn	0.448831	10.7112	14.9631	0.000109633	0.00430079								Shmt1	0.554805	10.3146	10.987	0.000917542	0.0160779
Nudt21	0.448422	10.4939	9.41067	0.00215726	0.03954								Ap2m1	0.553488	10.4971	14.3545	0.000151418	0.00391611
Taok2	0.446993	10.2818	11.6648	0.000636954	0.0167529								Ube2c	0.553054	10.2816	11.7008	0.000624725	0.011792
Psma3	0.443929	10.4821	8.89308	0.00286254	0.0476013								Tmed5	0.553017	10.4326	11.752	0.000607793	0.0115128
Rbbp7	0.443299	10.5821	9.61184	0.00193327	0.0370108								H2afy	0.552986	10.5546	11.3345	0.000760801	0.0138502
Nde1	0.442848	10.2909	11.1065	0.000860244	0.0202969								Anp32e	0.552753	10.5441	12.287	0.000456134	0.00925951
Psip1	0.442576	10.5859	9.04994	0.00262704	0.0448666								Commd2	0.551383	10.337	10.6064	0.00112699	0.0188574
Arpc5	0.442438	10.6299	11.4552	0.00071295	0.017964								Txnl1	0.55131	10.385	9.37016	0.00220546	0.0316803
Nuf2	0.440697	10.288	10.8521	0.000986814	0.0223519								Fam192a	0.550279	10.29	13.2795	0.000268325	0.00614808
Aip	0.439252	10.2843	11.3839	0.000740833	0.0183925								Hnrnpm	0.549433	10.5156	13.3054	0.000264648	0.00608408
Anp32a	0.439116	10.6342	11.8589	0.000573852	0.0155127								Rcn1	0.548913	10.3367	9.56626	0.00198186	0.0291747
Pkib	0.43835	10.8492	13.6545	0.000219715	0.00748074								LOC100363521	0.548476	10.3539	11.1323	0.000848363	0.0152126
Stat4	0.436264	10.2882	10.5564	0.00115788	0.025269								Fam136a	0.547764	10.2973	12.7155	0.000362643	0.00777226
Bop1	0.436198	10.2812	12.0784	0.000510104	0.0142551								Zwint	0.547217	10.2923	12.1346	0.000494951	0.00984321
Ghitm	0.435587	10.5133	9.51609	0.00203678	0.0380447								Nop58	0.54707	10.5732	11.843	0.000578797	0.0111653
Ubxn2a	0.435447	10.2879	9.70226	0.00184042	0.0358675								Fxn	0.547033	10.3063	10.9954	0.000913404	0.0160315
Nup107	0.434048	10.289	12.9819	0.000314516	0.00988074								Mcm7	0.546818	10.3238	9.39179	0.00217959	0.0313506
Znfx1	0.433157	10.268	13.6792	0.000216844	0.00743001								Atad2	0.545892	10.3732	9.19762	0.0024233	0.0340711
Anp32b	0.431603	10.6233	8.90942	0.00283703	0.0473715								Pabpn1	0.544853	10.4807	12.2546	0.000464107	0.00938551
Dek	0.430455	10.6628	10.1667	0.00143003	0.0299117								Nubp1	0.544682	10.4869	12.8039	0.000345906	0.00750322
Kif11	0.428622	10.2997	9.43754	0.00212588	0.0390981								Erg28	0.544235	10.2976	12.0699	0.000512417	0.0100972
Mthfd1l	0.426039	10.2959	9.2996	0.00229204	0.0412376								Cenpw	0.543814	10.3039	9.76098	0.00178255	0.0270343
Hnrnpc	0.421606	10.7554	11.7135	0.000620481	0.0164428								Ndufs2	0.543485	10.3361	10.5987	0.0011317	0.0188715
Tomm40	0.421055	10.291	10.605	0.00112783	0.0247137								Mrps36	0.54341	10.3845	11.0854	0.000870102	0.0154225
Ripk3	0.419187	10.2875	9.02644	0.00266102	0.045229								Mapre1	0.542259	10.5106	12.526	0.000401324	0.00833561
Trip13	0.41883	10.2904	11.0866	0.00086955	0.020457								Pcgf6	0.541529	10.3037	11.1214	0.000853363	0.0152514
Hnrnpf	0.416974	10.6747	10.3666	0.00128318	0.0273909								Mcm2	0.541424	10.3239	9.02137	0.00266841	0.0364796
Mtfr2	0.416756	10.2792	10.1109	0.00147398	0.030615								Idh2	0.541352	10.3301	9.7246	0.00181818	0.0272953
Cers1	0.416402	10.282	10.8643	0.000980337	0.022252								Vdac2	0.540891	10.4335	11.9442	0.000548186	0.0107235
Ubb	0.415714	12.0814	38.512	5.4417e-10	7.8063e-08								Lsm2	0.540652	10.2859	12.2002	0.00047785	0.00959177
Incenp	0.415688	10.2915	9.05157	0.00262469	0.0448666								Sdhaf2	0.540256	10.3686	9.88467	0.00166661	0.0256158
Ago2	0.412268	10.2752	12.2612	0.000462483	0.0131636								Nucks1	0.539678	10.492	10.4369	0.00123522	0.0203208
Ptcd2	0.411974	10.2692	12.2056	0.000476468	0.0134903								Prim1	0.539636	10.3352	8.56345	0.0034298	0.0440348
Phgdh	0.411358	10.2855	8.90757	0.00283991	0.0473715								Zmat2	0.538103	10.3623	9.73458	0.00180834	0.0272691
Ndufaf6	0.409896	10.2784	9.12286	0.00252436	0.0437352								Clspn	0.537771	10.2789	11.1422	0.000843868	0.0151572
Psma1	0.409114	10.5444	9.30544	0.00228475	0.0411753								Glrx3	0.537515	10.5262	12.6523	0.000375105	0.00797581
Snx2	0.409023	10.7995	12.9019	0.00032824	0.010119								Atad3a	0.536795	10.292	9.99687	0.00156806	0.0245215
Sharpin	0.40846	10.2835	8.99115	0.0027129	0.0458212								Prpsap2	0.536719	10.3154	10.2419	0.00137288	0.0221119
Atp5f1c	0.407324	10.6132	8.91358	0.00283057	0.0473626								Eif2ak2	0.536664	10.3436	13.9457	0.000188169	0.00464338
Ctps1	0.407251	10.2903	10.7113	0.00106485	0.023622								Ndufv2	0.535182	10.3896	10.7637	0.00103508	0.0175653
Mars	0.407013	10.2864	8.84993	0.002931	0.0481445								Nbn	0.534685	10.3358	8.31629	0.00392911	0.0482948
Ddhd1	0.405485	10.2734	10.0373	0.00153398	0.0313766								Hsp90ab1	0.53463	11.4445	28.2889	1.04496e-07	8.71529e-06
Tor1b	0.405224	10.2821	8.87958	0.00288378	0.0476608								Cnih4	0.534222	10.3776	10.1345	0.00145523	0.0231267
Psmc6	0.405121	10.5948	9.46539	0.00209385	0.0386411								Psmg4	0.533929	10.3837	10.9328	0.000944763	0.0164744
Atp5pf	0.405033	10.7615	10.9969	0.000912623	0.0212071								Emg1	0.533928	10.3104	8.67949	0.0032181	0.041968
Fkbp3	0.404278	10.9499	9.97122	0.00159006	0.0322678								Sgo2	0.533234	10.2927	8.94961	0.00277529	0.0375589
Eif3c	0.403473	10.6274	9.04028	0.00264095	0.0450301								Mrto4	0.533176	10.3768	8.54683	0.00346125	0.0441642
Sept1	0.402088	10.5781	9.52824	0.00202334	0.0379791								Bet1	0.532879	10.3116	9.9153	0.0016391	0.0254108
Cox5b	0.399109	10.6418	9.50587	0.00204815	0.0381585								Dld	0.532387	10.3317	9.88519	0.00166615	0.0256158
Ttk	0.398977	10.2816	11.5414	0.000680631	0.0174355								Atp5f1c	0.532174	10.6132	14.4791	0.00014172	0.00371894
Eefsec	0.396682	10.2732	11.5729	0.000669191	0.0172658								Ndufa2	0.531917	10.5341	13.4806	0.000241041	0.0056255
Pafah1b1	0.394926	10.5478	8.85834	0.00291753	0.0480611								Hdlbp	0.530711	10.3707	9.39291	0.00217826	0.0313506
Zbtb32	0.393905	10.2654	11.7405	0.000611556	0.0163145								Arhgap11a	0.529962	10.3012	9.69283	0.00184989	0.0276814
Gemin7	0.391049	10.2774	10.1003	0.00148244	0.0306854								Sdha	0.529936	10.3171	10.4902	0.00120011	0.0198341
Cmpk2	0.389195	10.2666	9.9912	0.0015729	0.0320999								Mrpl13	0.52874	10.322	10.3784	0.00127499	0.0208474
Scyl2	0.388757	10.277	9.8089	0.0017367	0.0343477								Hdhd2	0.528384	10.3431	10.0531	0.00152094	0.0239314
Cpsf4	0.388345	10.2783	10.0905	0.00149032	0.0307761								Serbp1	0.527838	11.2115	23.136	1.50939e-06	8.59235e-05
Serbp1	0.385483	11.2115	13.75	0.000208818	0.00722401								Uqcrc2	0.527494	10.4422	11.3813	0.000741877	0.0135977
Pfkp	0.383218	10.2773	9.69633	0.00184637	0.0358675								Mapk1ip1l	0.527395	10.3252	8.89859	0.0028539	0.0384776
Mrpl10	0.378262	10.2644	16.5671	4.69579e-05	0.00214987								Hnrnpu	0.527385	10.9154	19.1523	1.20691e-05	0.00047391
Ect2	0.376873	10.2766	9.60478	0.00194071	0.0370873								Polr2f	0.526819	10.3181	9.46198	0.00209775	0.0303764
Ccdc77	0.374695	10.2766	9.21283	0.00240324	0.0426079								Mettl5	0.525861	10.3409	9.25285	0.00235129	0.03333
Cybb	0.37273	10.7826	9.17896	0.00244813	0.0429343								Rbmxrtl	0.525464	10.3681	9.75748	0.00178594	0.0270343
Sec61g	0.371772	10.8216	9.64727	0.00189633	0.0366953								Tor1a	0.52499	10.3099	10.0061	0.00156024	0.0244702
Ice2	0.366849	10.2794	8.83549	0.00295429	0.048453								Cct8	0.524888	10.5148	10.8006	0.00101469	0.0174335
Dsn1	0.354587	10.2684	11.6052	0.000657685	0.0170771								Stat4	0.524388	10.2882	10.8727	0.000975923	0.0168539
Ncl	0.351398	11.2126	9.71003	0.00183265	0.0358061								Uqcc2	0.524088	10.3531	9.19578	0.00242573	0.0340711
Tra2b	0.348441	10.8427	9.57236	0.00197529	0.0374817								Npm1	0.524005	11.5991	28.3753	9.99344e-08	8.4661e-06
Hmgn5	0.345954	10.272	10.2128	0.00139468	0.0293647								Srsf11	0.523668	10.4401	10.3099	0.0013232	0.0215702
Hnrnpk	0.344465	10.9159	10.9689	0.00092653	0.0214377								Cenpa	0.523377	10.2923	10.0525	0.00152143	0.0239314
Rpl7a	0.344309	11.9134	27.2805	1.75973e-07	1.52685e-05								RT1-N3	0.523311	10.326	9.9973	0.0015677	0.0245215
Psmb1	0.335561	10.974	12.4053	0.000428106	0.0123155								Dnajc8	0.522732	10.5452	12.6347	0.000378657	0.00800387
Actb	0.332844	12.2151	15.6972	7.43343e-05	0.00311192								Nob1	0.522288	10.3341	9.5556	0.0019934	0.0292194
B4galt5	0.332603	10.2691	8.87956	0.00288382	0.0476608								Suclg1	0.522122	10.3752	9.18436	0.00244092	0.0340963
Exosc2	0.332602	10.2708	8.87955	0.00288383	0.0476608								Uba6	0.521991	10.3292	9.20331	0.00241578	0.0340711
Exo1	0.331622	10.2673	14.4382	0.000144833	0.00539857								Ppia	0.521953	12.5433	39.7632	2.86693e-10	5.42365e-08
Scml4	0.330335	10.2599	14.1741	0.000166647	0.00603485								Ubr7	0.521943	10.3125	10.2965	0.00133281	0.0216276
LOC690617	0.328411	10.2676	9.86255	0.00168677	0.0335453								RT1-S2	0.520952	10.2797	14.3751	0.000149766	0.00388273
Sf3b1	0.327813	10.876	9.54437	0.00200563	0.0378572								Kpna4	0.520864	10.3279	9.8521	0.00169638	0.025962
Cdca3	0.326184	10.2715	14.2382	0.000161068	0.00591445								Prmt5	0.520267	10.3041	9.55125	0.00199813	0.0292488
Ccne1	0.319484	10.2677	9.9764	0.00158559	0.0322483								Slc25a4	0.519972	10.8458	14.3408	0.000152522	0.00393522
Rps2	0.316087	12.4631	26.2299	3.03088e-07	2.4704e-05								Hspe1	0.519686	10.7653	14.4507	0.000143875	0.00374806
Tmco4	0.309792	10.2639	13.053	0.000302803	0.00963863								Eef1e1	0.519629	10.3478	8.86452	0.00290767	0.0390071
Ap5z1	0.308546	10.2702	8.96744	0.00274834	0.046347								Spc25	0.518766	10.2756	15.346	8.9508e-05	0.00253647
Slc7a3	0.306585	10.2586	12.965	0.00031736	0.00992317								Sap30bp	0.518166	10.2966	10.9239	0.000949339	0.0165007
Rps18	0.303376	13.8691	41.9582	9.32459e-11	1.52005e-08								Gnb2	0.516998	10.4328	10.9025	0.000960364	0.0166654
Acaca	0.302282	10.2631	13.0799	0.000298474	0.00952904								Tyms	0.516902	10.3002	8.7651	0.00307049	0.0406761
Pbk	0.296502	10.2735	9.04983	0.00262719	0.0448666								Pphln1	0.516462	10.3067	9.43441	0.00212951	0.0307536
RGD1302996	0.292948	10.2604	11.9718	0.000540124	0.0148547								Pdzd11	0.516101	10.2768	14.0515	0.00017787	0.00444015
Tnfaip1	0.289144	10.2697	8.89831	0.00285434	0.0475385								Ndufb4	0.515891	10.5299	13.158	0.000286294	0.00648472
Clcn7	0.277268	10.2632	11.6728	0.000634207	0.016741								Cisd1	0.515319	10.4864	10.8973	0.000963057	0.0166852
Tjap1	0.276275	10.2625	11.3601	0.000750404	0.0185174								Hsp90b1	0.514387	10.796	12.6362	0.000378345	0.00800387
Pabpc1	0.27251	11.5412	11.9585	0.000543987	0.0148547								Il2rg	0.514355	10.4831	11.7664	0.000603085	0.0114798
Ppia	0.272128	12.5433	11.9982	0.000532521	0.0147285								Psmb5	0.513772	10.3792	9.55895	0.00198977	0.0292059
Rsad2	0.265691	10.2598	8.93312	0.00280046	0.0469317								Prpf40a	0.513705	10.6258	14.2699	0.00015838	0.00404754
Cox7c	0.25911	11.2945	9.61939	0.00192533	0.0369754								Kif20a	0.513025	10.2694	17.4711	2.91708e-05	0.000999517
Cdc25c	0.259095	10.2594	11.221	0.000808775	0.01938								Cbx3	0.512833	10.5509	10.6142	0.0011222	0.0188447
Eef1g	0.256077	11.6611	12.979	0.000315001	0.00988074								Mkks	0.512817	10.3848	9.26269	0.00233869	0.0332569
Sec24a	0.240041	10.264	9.41078	0.00215713	0.03954								Kmt5a	0.512213	10.3084	8.89092	0.00286592	0.0385814
Zbtb24	0.23657	10.2617	9.7479	0.00179527	0.0353114								Edf1	0.511882	10.5137	11.6928	0.000627426	0.0118222
Plac8	0.230252	12.8898	13.8565	0.000197311	0.00689242								Snrnp70	0.511451	10.44	9.49021	0.00206571	0.0299932
Traip	0.22965	10.2618	9.86395	0.00168549	0.0335453								Tpm3	0.510383	10.8235	18.6595	1.56263e-05	0.000595542
Decr2	0.227077	10.2596	9.51842	0.00203419	0.0380447								G3bp2	0.51037	10.3373	9.56593	0.00198222	0.0291747
Fiz1	0.225901	10.2582	9.39959	0.00217034	0.0396505								Srek1	0.510254	10.2926	11.4239	0.000725066	0.0133123
Zfp955a	0.225335	10.266	8.99622	0.00270539	0.0457662								Uqcrb	0.509874	10.4583	9.9075	0.00164607	0.0254454
Rps19	0.224125	13.5079	22.141	2.53337e-06	0.000168876								RGD1308430	0.509741	10.3395	8.88911	0.00286877	0.0385814
Dhx57	0.222176	10.2577	9.17147	0.00245817	0.0429343								Tdg	0.508842	10.3573	8.66342	0.00324661	0.0421864
Oas3	0.222176	10.2561	9.17147	0.00245817	0.0429343								Atp5mg	0.507301	11.1252	26.5476	2.57118e-07	1.88186e-05
Mtfmt	0.222175	10.259	9.17147	0.00245818	0.0429343								Lyar	0.507269	10.4915	9.23489	0.00237447	0.0335702
Palb2	0.212249	10.26	8.81371	0.00298975	0.04896								Hnrnpd	0.507231	10.5328	12.0245	0.00052505	0.0103273
Rpl3	0.180599	12.3679	9.1674	0.00246364	0.0429433								RT1-CE2	0.506984	10.3357	9.06718	0.00260238	0.0358502
Rpl9	-0.173392	12.518	10.8708	0.000976912	0.0222211								Tcp1	0.506714	10.4493	9.11935	0.0025292	0.0351118
Mia	-0.197001	10.2554	10.7613	0.00103642	0.0231346								Parp1	0.506132	10.4006	8.83709	0.00295169	0.039401
Slc43a3	-0.198225	10.2545	9.36931	0.00220649	0.0402223								Cdc27	0.506042	10.2883	10.7874	0.00102192	0.0174578
Fau	-0.200543	11.6137	9.16515	0.00246667	0.0429433								Bcap29	0.505431	10.4608	9.07885	0.00258582	0.0356677
Rpl12	-0.219735	11.6309	9.63171	0.00191246	0.0368732								Ash2l	0.50481	10.3113	9.03512	0.00264841	0.0362523
Rps16	-0.223789	12.6778	17.794	2.46156e-05	0.00124337								Lcp1	0.503822	10.8287	18.3377	1.85012e-05	0.000681628
Rpl5	-0.227497	11.5901	9.72529	0.0018175	0.0356183								Snw1	0.503753	10.4227	9.26171	0.00233995	0.0332569
Rps3a	-0.22913	12.3437	16.1079	5.9833e-05	0.00257845								Med1	0.503211	10.3409	8.966	0.00275049	0.0373644
Mir223	-0.233367	10.2566	12.9136	0.000326198	0.010085								Pgam1	0.502801	10.4127	8.66108	0.00325078	0.0421896
Rps21	-0.240696	12.0507	13.5228	0.000235679	0.0078769								Ints7	0.502767	10.29	9.97144	0.00158987	0.0247546
Rpl26	-0.24914	12.591	22.573	2.02306e-06	0.000138638								Prmt1	0.502065	10.3776	9.04978	0.00262727	0.0361006
Rps7	-0.251612	12.5886	23.3685	1.33751e-06	9.6579e-05								Nubp2	0.501398	10.3054	10.1211	0.00146582	0.0232264
Rps13	-0.263388	11.7335	13.7095	0.000213368	0.00733427								Dimt1	0.501249	10.3112	8.52465	0.00350368	0.0444394
Tmsb10	-0.27515	12.5219	13.4533	0.000244581	0.00807191								Copb2	0.501164	10.3515	8.96849	0.00274675	0.0373607
Rpl17	-0.276953	12.9289	32.4673	1.21215e-08	1.33077e-06								Rcc1	0.5009	10.2673	14.8858	0.000114219	0.00307221
Lamp3	-0.278501	10.2584	9.67662	0.00186627	0.0361788								Ssr3	0.500873	10.5176	9.20223	0.00241721	0.0340711
RatNP-3b	-0.28022	10.2724	9.4695	0.00208917	0.0386402								Nmi	0.500804	10.4154	9.26385	0.00233722	0.0332569
Rps15	-0.29087	11.7026	18.5075	1.69235e-05	0.000892548								Mrpl51	0.49994	10.3242	8.60316	0.00335581	0.0434352
Tpt1	-0.293198	11.4707	16.6572	4.47796e-05	0.00208565								Coa4	0.499898	10.2866	12.5658	0.000392868	0.00823952
Gpm6b	-0.300545	10.2625	9.13486	0.00250784	0.043563								Asf1b	0.499612	10.27	13.0677	0.000300434	0.0067201
Rps8	-0.303374	12.0277	25.2889	4.93551e-07	3.79294e-05								Ythdf2	0.499254	10.3818	8.44827	0.00365391	0.0458721
Rps4x	-0.310153	11.3267	16.0675	6.11226e-05	0.0026096								Ubtf	0.498263	10.4565	9.96208	0.00159797	0.0248448
Rps17	-0.315062	12.451	28.871	7.73625e-08	7.24637e-06								Ccnl2	0.497674	10.34	9.1607	0.00247268	0.034416
Rpl37a	-0.323019	12.5589	36.499	1.52745e-09	2.02886e-07								Bzw2	0.497472	10.4215	8.39313	0.00376642	0.0470137
Rbms2	-0.328942	10.2656	9.39932	0.00217066	0.0396505								Eid1	0.497313	10.3444	8.52907	0.00349517	0.0444165
Cd74	-0.332146	12.6402	23.9645	9.8129e-07	7.28117e-05								Polr2g	0.497073	10.4201	9.08865	0.002572	0.0355227
LOC498276	-0.333849	10.2613	18.3499	1.83829e-05	0.000955469								Nip7	0.496032	10.3671	8.35049	0.00385583	0.0477107
Rpl35al1	-0.338669	12.0978	32.2247	1.37331e-08	1.47755e-06								Eprs	0.495648	10.4769	9.52718	0.00202451	0.0294746
Anxa3	-0.340723	10.272	11.4333	0.000721395	0.018092								Polr2b	0.495334	10.3066	9.19117	0.00243185	0.0340756
Eef1b2	-0.349967	10.9163	11.4553	0.000712908	0.017964								Mrps18c	0.494949	10.4204	9.06219	0.00260949	0.0359022
Rps27	-0.350235	13.5973	57.7049	3.0454e-14	7.8013e-12								Ice2	0.494742	10.2794	12.451	0.000417767	0.00862716
Rn28s	-0.369303	15.0315	19.278	1.13001e-05	0.000633524								Mtx1	0.494629	10.3297	8.26977	0.00403106	0.0491168
Crk	-0.370124	10.2675	13.3168	0.000263039	0.00857586								Noc3l	0.494189	10.3223	8.75695	0.00308425	0.0407659
Rps15a	-0.380884	12.8904	67.6907	1.91266e-16	7.09596e-14								Ube2d2	0.493874	10.3784	9.18252	0.00244337	0.0340963
Map1lc3a	-0.389664	10.2696	10.9417	0.000940243	0.0216999								Nuf2	0.493482	10.288	8.87662	0.00288846	0.0387976
Rpl34	-0.402518	12.3738	60.2989	8.14936e-15	2.30734e-12								Nop10	0.493327	10.4559	9.41742	0.00214933	0.0309982
Tmsb4x	-0.403191	13.744	43.3523	4.57191e-11	7.68582e-09								Pebp1	0.493276	10.4109	8.94703	0.00277922	0.0375648
Rps6ka5	-0.416263	10.2691	9.90255	0.0016505	0.0330068								Adss	0.493253	10.4064	9.11154	0.00254001	0.0352165
Cd53	-0.42598	10.5878	11.3301	0.000762627	0.018776								Naa38	0.493247	10.4735	10.3827	0.00127204	0.0208308
Ankrd33b	-0.429212	10.2734	13.2775	0.000268615	0.00873121								Ctsz	0.493209	10.7277	14.0256	0.000180341	0.00448105
Gde1	-0.430137	10.2847	9.94063	0.0016167	0.032518								Ercc6l	0.492654	10.2657	19.6321	9.38763e-06	0.000393002
Glo1	-0.438319	10.4734	9.56522	0.00198298	0.0375614								Psmc2	0.491418	10.3772	8.44855	0.00365334	0.0458721
Cstb	-0.439339	10.5339	10.0427	0.0015295	0.0313445								Ndufa9	0.49115	10.3379	8.7275	0.00313446	0.0412774
Rn45s	-0.439396	16.3362	41.0672	1.47081e-10	2.32712e-08								Mtdh	0.491015	10.5111	10.7671	0.00103323	0.0175653
Btg1	-0.442966	10.6814	12.7419	0.000357552	0.0108059								Ube2v1	0.490799	10.4263	9.53129	0.00201998	0.0294485
LOC689064	-0.446186	10.3087	11.3088	0.000771425	0.0188573								Mycbp	0.490424	10.3285	8.48917	0.00357268	0.0450626
Reep6	-0.448005	10.288	9.92447	0.00163095	0.0326768								Mrps18b	0.4904	10.2939	9.09218	0.00256705	0.0354998
Snn	-0.461697	10.3687	9.28682	0.00230808	0.0413878								Sfmbt1	0.490074	10.2845	11.7855	0.000596928	0.0114074
Fam43a	-0.466074	10.2955	9.20936	0.00240781	0.0426079								Hnrnpf	0.48982	10.6747	14.3808	0.000149316	0.00388043
Ptprj	-0.480193	10.3803	9.98838	0.00157531	0.0320999								Cox5b	0.489073	10.6418	13.1436	0.000288505	0.00652106
Ubac2	-0.482235	10.3081	10.2928	0.00133551	0.0283968								Srpra	0.487252	10.4244	9.59003	0.00195636	0.0289128
Calm2	-0.485885	10.6291	14.0819	0.000175019	0.00623521								Esd	0.487053	10.3007	8.69716	0.00318707	0.0417657
Cast	-0.486468	10.3962	9.36686	0.00220944	0.0402223								RGD1597339	0.486411	10.438	8.49296	0.00356523	0.0450214
Zbtb20	-0.488222	10.2826	12.5316	0.00040013	0.0116667								Cox16	0.486014	10.411	8.25675	0.00406008	0.049303
Zfp36	-0.493896	10.4593	10.8436	0.00099137	0.0224056								Csnk1a1	0.484958	10.5478	11.9658	0.00054186	0.0106191
Rnf166	-0.498149	10.2826	13.9329	0.000189457	0.00668186								Hmbs	0.484951	10.2998	9.27557	0.0023223	0.0331814
Cript	-0.501786	10.3847	11.2756	0.000785315	0.0189457								Tomm7	0.484926	10.7108	13.4553	0.00024431	0.00567718
Tsc22d3	-0.502536	10.3766	10.363	0.00128566	0.0273909								Spr	0.484139	10.2921	9.67333	0.00186962	0.0279379
Tacc1	-0.502905	10.3476	9.3187	0.00226827	0.0409486								Snd1	0.483987	10.3113	8.76564	0.00306958	0.0406761
RGD1563888	-0.506921	10.3273	10.1129	0.00147238	0.030615								Got2	0.483235	10.3281	8.53103	0.00349142	0.0444165
Ddit3	-0.5087	10.4213	10.605	0.00112784	0.0247137								Myl12a	0.482777	10.4498	8.76321	0.00307368	0.0406761
Plaur	-0.508782	10.2693	12.0457	0.000519117	0.0144694								Sapcd2	0.482742	10.269	15.0793	0.000103088	0.0028439
Evi5	-0.511944	10.2946	10.4272	0.00124171	0.026719								Ap3d1	0.482707	10.3019	9.199	0.00242148	0.0340711
Bcl10	-0.516391	10.3289	12.0015	0.000531564	0.0147285								Ostc	0.481307	10.3904	8.6992	0.00318351	0.0417657
Tent5c	-0.521235	10.3027	11.477	0.000704625	0.0178378								Msn	0.481051	10.7112	15.1485	9.93769e-05	0.00276994
Rpl37a-ps1	-0.525495	12.152	75.8	3.13899e-18	1.29894e-15								Tnpo1	0.481029	10.3273	8.31487	0.00393217	0.0482948
Gpr65	-0.525691	10.2889	12.7845	0.000349507	0.0106225								Tomm40	0.480827	10.291	9.17667	0.0024512	0.0341612
Coq10b	-0.527684	10.3056	11.3176	0.000767741	0.0188291								Timm23	0.48054	10.4211	8.70443	0.00317438	0.041701
Dnajb9	-0.531231	10.4883	12.4092	0.000427231	0.0123155								Ttc9c	0.479917	10.3112	8.57989	0.00339896	0.0437434
Hbb-b1	-0.536235	10.3073	16.4169	5.08313e-05	0.00227872								Atp5md	0.479388	10.7664	13.804	0.000202901	0.0049278
Usp12	-0.542859	10.3113	12.5445	0.000397365	0.0116492								Fcnb	0.47863	10.2644	13.6923	0.000215338	0.00519467
Rn18s	-0.543459	15.5186	63.1314	1.93368e-15	5.62281e-13								Timm13	0.478583	10.5404	10.9274	0.000947548	0.0164962
Syngr2	-0.546439	10.3674	11.4025	0.00073344	0.0182664								Prpf6	0.477922	10.3156	8.95769	0.00276304	0.0374402
Dnajb4	-0.546591	10.3512	11.5103	0.000692132	0.017688								Ndufb2	0.477726	10.5805	11.8734	0.000569402	0.0110183
Tgif1	-0.552933	10.334	12.5802	0.000389861	0.0115234								Ska2	0.476796	10.279	9.73323	0.00180966	0.0272691
Rps28	-0.555255	12.0111	81.6076	1.65977e-19	7.4406e-17								Eif3d	0.476457	10.4128	8.27999	0.00400844	0.0489151
Rps29	-0.55605	11.6962	67.5041	2.10245e-16	7.5401e-14								Prpf4	0.476442	10.2867	10.0698	0.00150717	0.0238116
Ccr7	-0.557882	10.388	9.62851	0.0019158	0.0368732								Arglu1	0.475316	10.5565	10.1973	0.00140646	0.0224179
Tp53rk	-0.577327	10.3404	11.1875	0.000823504	0.0196148								Srrm2	0.475276	10.5936	11.5766	0.000667884	0.0124537
Il6st	-0.577847	10.2946	14.2576	0.000159418	0.0058739								Mrps18a	0.475156	10.3128	8.36557	0.00382396	0.0474532
Rhob	-0.581932	10.3057	13.4869	0.000240238	0.00797753								Cct5	0.474909	10.7953	15.0824	0.00010292	0.0028439
Gabarap	-0.582476	10.4033	15.2301	9.51755e-05	0.00383518								Zfp608	0.47452	10.2942	8.60149	0.00335887	0.0434352
RGD1559482	-0.585989	10.2906	12.1876	0.00048107	0.0135849								Polr2m	0.474067	10.3353	8.32412	0.0039122	0.0482699
Camp	-0.586329	10.298	22.0531	2.65208e-06	0.000175053								Ube2l3	0.473808	10.5048	11.0012	0.000910508	0.0160068
Cd69	-0.59632	10.8629	23.4933	1.25351e-06	9.1125e-05								RT1-A3	0.472605	10.285	8.68014	0.00321696	0.041968
Pnrc1	-0.596646	10.6195	21.9949	2.73375e-06	0.000179344								Nae1	0.47259	10.3048	8.31748	0.00392654	0.0482948
Hes1	-0.597084	10.6585	16.4983	4.86939e-05	0.00219204								Mgst1	0.472213	10.2765	9.66714	0.00187594	0.0279656
Junb	-0.612833	11.1774	32.4466	1.22515e-08	1.33145e-06								Tmem126b	0.47173	10.298	9.04662	0.00263181	0.0361169
Klf6	-0.623036	10.7309	20.0879	7.39631e-06	0.000439651								Rbx1	0.471334	10.6201	12.7604	0.000354028	0.00763324
Egr1	-0.623363	10.4433	10.747	0.00104446	0.0232176								Tufm	0.471251	10.2891	9.89495	0.00165733	0.0255461
LOC100134871	-0.626637	10.382	15.6736	7.52656e-05	0.00312657								Nup43	0.471212	10.2857	9.53964	0.00201081	0.029357
Snx18	-0.629509	10.3417	13.5561	0.000231535	0.00780906								Hdac1	0.471123	10.4391	8.91247	0.0028323	0.0382343
G0s2	-0.637454	10.2747	12.43	0.000422487	0.0122567								Arcn1	0.470655	10.4557	8.30498	0.00395366	0.0484481
Aif1	-0.642129	10.353	10.7524	0.00104145	0.0231986								Prdx2	0.469635	10.5503	10.203	0.0014021	0.0224149
Fnip1	-0.642508	10.3397	15.3927	8.73228e-05	0.00357227								Slirp	0.469575	10.4774	8.54512	0.00346451	0.0441642
LOC688090	-0.646507	10.3278	16.2296	5.61102e-05	0.00246789								Noc2l	0.46766	10.2952	8.96023	0.00275921	0.0374354
RGD1359290	-0.648139	10.6612	32.0518	1.50116e-08	1.5991e-06								Lsm3	0.467252	10.4366	8.38157	0.00379046	0.0472008
Klf4	-0.655703	10.4079	17.6042	2.71986e-05	0.00134234								Imp3	0.466636	10.3082	8.58361	0.00339203	0.0437064
S100a10	-0.655879	10.3877	10.9097	0.000956624	0.0219452								Bysl	0.466202	10.2777	11.479	0.000703886	0.0130122
Clec2g	-0.660671	10.3233	18.2437	1.94367e-05	0.00100057								Sugp1	0.465315	10.2885	10.1996	0.00140469	0.0224179
Sept11	-0.675432	10.3593	19.313	1.10947e-05	0.000628254								Hspa4	0.464988	10.548	9.80073	0.00174443	0.0266217
Marcks	-0.700258	10.7047	23.2415	1.42882e-06	0.000101136								Tmem70	0.462678	10.2803	11.0583	0.000882913	0.0155979
Eif1	-0.723295	11.0487	64.7332	8.57556e-16	2.63613e-13								Pim2	0.46123	10.2677	12.5348	0.000399445	0.00832874
Btg2	-0.749747	10.6419	31.8607	1.65637e-08	1.74714e-06								Uqcrq	0.460851	10.686	11.4529	0.000713832	0.0131564
Mcpt2	-0.759992	10.2656	13.6352	0.000221981	0.00753404								Mx2	0.45746	10.4225	12.7703	0.000352164	0.0076083
Fth1	-0.766492	10.9657	40.2779	2.20288e-10	3.43489e-08								Papola	0.454742	10.4716	8.84408	0.00294042	0.0392993
RT1-Da	-0.767302	11.5449	66.0143	4.47669e-16	1.45954e-13								Hnrnpl	0.453703	10.6385	12.4042	0.000428373	0.00879554
Id2	-0.770316	10.3613	12.5696	0.000392064	0.0115567								Canx	0.453235	10.7751	12.5641	0.000393231	0.00823952
RT1-Db1	-0.777779	11.0364	46.7895	7.90363e-12	1.63529e-09								Nt5c3b	0.452999	10.2907	8.55046	0.00345435	0.0441394
RT1-Ba	-0.827719	10.9188	49.777	1.72255e-12	4.02889e-10								Ncl	0.451963	11.2126	14.7089	0.00012545	0.00333263
RT1-Bb	-0.85954	10.782	41.1046	1.44299e-10	2.31719e-08								Actr2	0.450638	10.9633	16.9085	3.9226e-05	0.00129062
Gpr171	-0.885006	10.3256	30.0731	4.16068e-08	4.18362e-06								Tapbpl	0.449883	10.2984	8.85859	0.00291712	0.0390851
Il10	-0.898721	10.3297	18.2869	1.90005e-05	0.000982818								Eif1a	0.449776	10.5231	8.37596	0.00380217	0.047292
Hbb	-0.903558	10.479	28.8687	7.74545e-08	7.24637e-06								Tmem256	0.449537	10.4753	8.393	0.00376669	0.0470137
LOC297756	-0.908262	10.4389	40.2337	2.25331e-10	3.46334e-08								Hypk	0.449521	10.5017	8.61133	0.00334079	0.0433054
Rgs2	-0.918481	10.5531	25.8216	3.74465e-07	2.9624e-05								Dpf2	0.448276	10.3021	8.98882	0.00271636	0.0370409
Hba1	-0.960536	10.492	35.7049	2.29583e-09	2.97601e-07								Psma1	0.447365	10.5444	11.1513	0.000839739	0.0151336
Il1b	-0.961537	10.3563	19.2541	1.14424e-05	0.000637869								Gng12	0.445583	10.2719	9.44664	0.00211537	0.0305904
Cma1	-0.970737	10.2671	20.7218	5.31082e-06	0.000328386								Gemin7	0.445402	10.2774	11.1016	0.000862553	0.015342
RT1-Db2	-0.992147	10.4393	40.0729	2.44655e-10	3.60582e-08								Pgm2	0.445393	10.2749	12.3598	0.000438669	0.00893872
Rgs1	-1.01538	10.3524	21.3035	3.92016e-06	0.0002481								Atp5mf	0.444014	10.7338	12.1853	0.000481687	0.00965079
Ccl3	-1.01643	10.3513	28.7974	8.03569e-08	7.4531e-06								Shmt2	0.442358	10.2825	8.52306	0.00350675	0.0444394
S100a8	-1.10741	10.4316	50.9426	9.51058e-13	2.32555e-10								Atp5po	0.442292	10.6744	11.1155	0.000856108	0.0152751
Nr4a1	-1.11961	10.405	47.1681	6.51523e-12	1.37446e-09								Hnrnpa1	0.441167	10.8109	12.8198	0.000342975	0.00745674
S100a9	-1.15253	10.7978	65.3585	6.24393e-16	1.97584e-13								Thrap3	0.440305	10.5027	8.49908	0.00355326	0.0449231
Hba-a2	-1.24181	10.6534	63.6668	1.47349e-15	4.4037e-13								Rexo2	0.438631	10.5658	8.39494	0.00376267	0.0470137
Cxcr4	-1.26988	10.3384	68.28	1.41855e-16	5.45079e-14								Sf3b2	0.438112	10.4882	8.55264	0.00345021	0.0441389
Cd83	-1.29673	10.8547	116.87	3.06442e-27	1.93942e-24								RGD1304567	0.436625	10.2854	8.31	0.00394274	0.0483694
Lyz2	-1.32303	10.6631	36.0271	1.94591e-09	2.55317e-07								Eif5a	0.434732	10.9544	14.1444	0.000169302	0.00428594
Crem	-1.44268	10.5432	106.254	6.48515e-25	3.6723e-22								Arpc2	0.432347	11.0814	20.3906	6.3139e-06	0.000289069
Nr4a2	-1.50791	10.4025	59.2269	1.40503e-14	3.87607e-12								Tfg	0.430916	10.2867	8.39033	0.00377223	0.0470282
Cpa3	-1.56118	10.2839	27.2841	1.75651e-07	1.52685e-05								Sec61b	0.428519	10.6955	10.4292	0.00124036	0.0203741
Slpi	-1.83826	10.7406	8.95698	0.00276412	0.0465045								Mrpl3	0.428377	10.2867	8.78768	0.00303272	0.0404144
													Rnf31	0.42823	10.2693	11.3493	0.000754747	0.0137633
													Ptpn6	0.425117	10.6491	10.1755	0.00142319	0.022651
													Phrf1	0.423439	10.2953	8.36765	0.0038196	0.0474532
													Pfn1	0.422799	11.1628	17.6869	2.60411e-05	0.000903795
													Elp6	0.422765	10.2669	10.9786	0.000921694	0.0161043
													Sec24c	0.422045	10.2755	10.2682	0.00135345	0.0218318
													Ebp	0.421481	10.2774	10.3001	0.00133023	0.0216193
													Eif2s2	0.41822	10.7375	9.97171	0.00158964	0.0247546
													Taf9	0.412547	10.7121	10.7982	0.00101597	0.0174335
													Srsf3	0.409396	10.7107	9.89967	0.00165308	0.0255172
													Nedd8	0.408338	10.5905	8.47157	0.0036074	0.0454473
													Aplp2	0.407822	10.2679	9.61679	0.00192807	0.0285338
													Lamtor2	0.40479	10.593	8.99672	0.00270465	0.0369281
													Zfp706	0.404637	10.7234	10.7162	0.00106202	0.0179376
													Nsmce3	0.403542	10.2812	8.75462	0.00308819	0.0407679
													Pelo	0.401465	10.2683	10.5984	0.00113186	0.0188715
													Hnrnpc	0.400105	10.7554	10.2044	0.00140107	0.0224149
													Sec61g	0.398794	10.8216	10.216	0.00139227	0.0223907
													C2	0.3979	10.2622	15.4319	8.55304e-05	0.00245657
													Cfl1	0.393546	10.8753	12.5755	0.000390831	0.00822886
													Jpt1	0.391397	10.5913	8.42888	0.00369307	0.0463098
													Leng8	0.390378	10.2712	11.0457	0.000888936	0.0156531
													Zfp955a	0.386825	10.266	9.25522	0.00234826	0.03333
													Atp5mc2	0.386769	10.6471	9.1337	0.00250944	0.0348825
													Nsun5	0.383694	10.27	8.78319	0.00304019	0.0404319
													Bcat1	0.383573	10.2665	9.85647	0.00169235	0.0259373
													Racgap1	0.383341	10.2654	11.7639	0.000603918	0.0114798
													Ndufa4	0.381482	11.1942	15.4724	8.37173e-05	0.00243265
													Cox7c	0.37956	11.2945	17.7485	2.52121e-05	0.000883574
													Plk1	0.378587	10.2694	9.24491	0.00236151	0.0334309
													Rack1	0.378306	11.0498	13.8066	0.000202621	0.0049278
													Cdc42	0.377813	11.0165	14.0448	0.000178503	0.00444563
													Hjurp	0.373722	10.2632	14.9679	0.000109355	0.00297861
													Nedd1	0.370092	10.2685	8.85237	0.00292709	0.0391699
													Entpd5	0.363343	10.26	13.661	0.000218957	0.00526551
													Trmt2a	0.362363	10.2668	9.04089	0.00264008	0.0361842
													Tmem214	0.360822	10.2657	10.5623	0.0011542	0.0191933
													Zfp710	0.359187	10.2604	14.2931	0.00015644	0.00401703
													Gpx1	0.349141	11.4511	10.9779	0.000922039	0.0161043
													Snrpg	0.348305	11.1524	11.8258	0.000584169	0.0112233
													Eif4g2	0.345951	10.8393	9.72376	0.00181901	0.0272953
													Fbxo46	0.338635	10.266	9.66641	0.00187668	0.0279656
													Dsn1	0.338277	10.2684	9.95701	0.00160238	0.0248773
													Oaz1	0.334681	11.2863	13.609	0.000225105	0.0053582
													Cdc20	0.334221	10.2671	9.57351	0.00197405	0.0291342
													Pabpc1	0.33404	11.5412	16.4465	5.00418e-05	0.0015882
													Mybl2	0.333895	10.2633	8.26635	0.00403866	0.0491538
													Exo1	0.332713	10.2673	8.29858	0.00396762	0.0485638
													Socs4	0.323677	10.2676	12.643	0.000376975	0.00799974
													Rac2	0.321891	10.827	8.26132	0.00404986	0.0492345
													Tmem205	0.316099	10.2654	8.7789	0.00304735	0.0404771
													Fam120b	0.313034	10.2657	12.2512	0.000464957	0.00938551
													Ddx56	0.312592	10.2677	8.68043	0.00321646	0.041968
													Wipi2	0.307511	10.2657	8.55628	0.00344331	0.0441044
													Cnbp	0.30458	11.085	9.29481	0.00229804	0.0328785
													Cd8a	0.302478	10.2667	11.1012	0.000862709	0.015342
													Gzf1	0.298706	10.2636	11.5973	0.000660482	0.0123719
													Kif2c	0.296489	10.2624	8.34946	0.00385801	0.0477107
													Tmem216	0.28939	10.2598	11.2303	0.000804743	0.0145761
													Pgm3	0.276828	10.2604	10.6105	0.00112448	0.0188447
													Cdc7	0.272783	10.262	10.7783	0.00102696	0.0175104
													Ifi44	0.27173	10.3324	10.0781	0.00150043	0.0237399
													Upp1	0.265354	10.2559	10.2093	0.00139732	0.0224051
													Isoc2b	0.265354	10.2591	10.2093	0.00139732	0.0224051
													Atf7	0.24091	10.2624	9.18839	0.00243555	0.0340756
													Plac8	0.239322	12.8898	12.6122	0.000383246	0.00808498
													RGD1311739	0.237588	10.2585	9.65588	0.00188747	0.0280487
[truncated: 162 more rows]

[truncated: 3 more sheets: B1 cell single cell, neutrophil single cell, KRV transcript distribution]
